# Supplementary material for: Multiple sclerosis patients exhibit oral dysbiosis with decreased early colonizers and lower hypotaurine level
Source: NPJ Biofilms Microbiomes. 2025 Oct 20;11:199. doi: 10.1038/s41522-025-00787-7 (PMC12537959; doi:10.1038/s41522-025-00787-7)
Supplement: Supplementary file 2 — Supplementary Data 1 [file 41522_2025_787_MOESM2_ESM.xlsx]

## Sheet: corr_sig_species
Supp. Table 2. Significant correlations between significant bacterial species and metabolites
species	pathway	R	p	q	Group
Actinomyces howellii	5,6-dihydrothymine	0.512347	0.0001676	0.0264987	HC
Actinomyces howellii	choline phosphate	0.631939	1.12e-06	0.00273569	HC
Actinomyces howellii	cytidine diphosphate	0.475939	0.000547328	0.0431989	HC
Actinomyces howellii	glutamine	0.477449	0.000522455	0.0423498	HC
Actinomyces howellii	dihydroorotate	0.476885	0.000531617	0.0426289	HC
Actinomyces howellii	gamma-glutamylglutamine	0.501659	0.000240528	0.0303622	HC
Actinomyces howellii	gamma-glutamylleucine	0.537315	6.87e-05	0.018084	HC
Actinomyces howellii	nicotinamide ribonucleotide (NMN)	0.467395	0.000709271	0.0474138	HC
Actinomyces howellii	imidazole lactate	0.473265	0.000593999	0.0445822	HC
Actinomyces howellii	gamma-glutamylphenylalanine	0.50536	0.00021253	0.0289326	HC
Actinomyces howellii	1-myristoyl-2-palmitoyl-GPC (14:0/16:0)	0.478686	0.000502848	0.0416631	HC
Actinomyces howellii	saccharin	0.605151	4.1e-06	0.00471947	HC
Actinomyces howellii	O-acetylhomoserine	0.527245	9.93e-05	0.0211555	HC
Actinomyces howellii	N-acetylarginine	0.569082	1.98e-05	0.0103842	HC
Actinomyces howellii	N-acetylhistidine	0.578571	1.33e-05	0.00853982	HC
Actinomyces howellii	nicotinamide riboside	0.54753	4.67e-05	0.0156821	HC
Actinomyces howellii	gamma-glutamylthreonine	0.588178	8.82e-06	0.00712006	HC
Actinomyces howellii	nicotinate ribonucleoside	0.474388	0.000573986	0.0439259	HC
Actinomyces howellii	orotidine	0.482289	0.000449439	0.039662	HC
Actinomyces howellii	3-(3-amino-3-carboxypropyl)uridine*	0.473595	0.000588059	0.0443422	HC
Actinomyces howellii	gamma-glutamylisoleucine*	0.510487	0.000178626	0.0269283	HC
Actinomyces howellii	gulonate*	0.535714	7.29e-05	0.0184808	HC
Actinomyces howellii	1-palmitoyl-GPI (16:0)	0.527421	9.86e-05	0.0211296	HC
Actinomyces howellii	1-oleoyl-GPI (18:1)	0.489604	0.00035647	0.0357261	HC
Actinomyces howellii	2R,3R-dihydroxybutyrate	0.467143	0.000714637	0.0474962	HC
Actinomyces howellii	argininate*	0.493408	0.00031535	0.0339703	HC
Actinomyces howellii	oleoyl-linoleoyl-glycerol (18:1/18:2) [2]	0.541851	5.8e-05	0.0169586	HC
Actinomyces howellii	linoleoylcarnitine (C18:2)*	0.501398	0.000242617	0.0305014	HC
Actinomyces howellii	lauryl sulfate	0.575306	1.53e-05	0.00917256	HC
Actinomyces howellii	N-delta-acetylornithine	0.545816	4.99e-05	0.0160908	HC
Actinomyces howellii	ribulose/xylulose	0.478796	0.000501138	0.0416113	HC
Actinomyces howellii	linoleoyl ethanolamide	0.467206	0.000713296	0.0474892	HC
Actinomyces howellii	gamma-tocopherol/beta-tocopherol	0.562028	2.64e-05	0.0120109	HC
Actinomyces howellii	diacylglycerol (16:1/18:2 [2], 16:0/18:3 [1])*	0.479738	0.000486691	0.0409884	HC
Actinomyces howellii	linoleoyl-linoleoyl-glycerol (18:2/18:2) [2]*	0.472803	0.000602416	0.0447799	HC
Actinomyces howellii	2-hydroxynervonate*	0.502823	0.000231378	0.0298898	HC
Actinomyces howellii	X-12411	0.470676	0.000642591	0.0456264	HC
Actinomyces howellii	X-21342	0.467818	0.00070033	0.0471162	HC
Actinomyces howellii	X-23593	0.504014	0.000222351	0.0294206	HC
Actinomyces howellii	X-26255	0.469374	0.000668332	0.0462823	HC
Actinomyces naeslundii	histidine	0.496912	0.000281315	0.0322422	HC
Actinomyces naeslundii	taurine	0.472857	0.00060143	0.0447478	HC
Actinomyces naeslundii	3-(3-amino-3-carboxypropyl)uridine*	0.49427	0.000306643	0.0335072	HC
Actinomyces naeslundii	C-glycosyltryptophan	0.57379	1.63e-05	0.00935299	HC
Actinomyces naeslundii	X-23593	0.530042	8.97e-05	0.0204458	HC
Actinomyces naeslundii	X-25422	0.505909	0.000208642	0.0288305	HC
Actinomyces radicidentis	5,6-dihydrothymine	0.507653	0.000196704	0.0280787	HC
Actinomyces radicidentis	choline phosphate	0.525408	0.000106013	0.0216948	HC
Actinomyces radicidentis	gamma-glutamylglutamine	0.48344	0.000433504	0.0391896	HC
Actinomyces radicidentis	gamma-glutamylleucine	0.55559	3.41e-05	0.0136555	HC
Actinomyces radicidentis	nicotinamide ribonucleotide (NMN)	0.536687	7.03e-05	0.0182641	HC
Actinomyces radicidentis	glycerophosphorylcholine (GPC)	0.478163	0.000511048	0.041981	HC
Actinomyces radicidentis	gamma-glutamylphenylalanine	0.50781	0.00019566	0.0280053	HC
Actinomyces radicidentis	saccharin	0.569283	1.97e-05	0.0103724	HC
Actinomyces radicidentis	N-acetylglutamine	0.473469	0.000590314	0.0443894	HC
Actinomyces radicidentis	gamma-glutamyl-epsilon-lysine	0.467257	0.000712204	0.0474685	HC
Actinomyces radicidentis	N-acetylarginine	0.506735	0.000202909	0.0284718	HC
Actinomyces radicidentis	N-acetylhistidine	0.582245	1.14e-05	0.00800701	HC
Actinomyces radicidentis	nicotinamide riboside	0.598721	5.51e-06	0.00565081	HC
Actinomyces radicidentis	gamma-glutamylthreonine	0.618205	2.21e-06	0.00351024	HC
Actinomyces radicidentis	nicotinate ribonucleoside	0.508673	0.000190012	0.0277527	HC
Actinomyces radicidentis	gamma-glutamylisoleucine*	0.511049	0.00017523	0.0268646	HC
Actinomyces radicidentis	1-palmitoyl-GPI (16:0)	0.474961	0.000563993	0.043659	HC
Actinomyces radicidentis	oleoyl-linoleoyl-glycerol (18:1/18:2) [2]	0.555626	3.41e-05	0.0136555	HC
Actinomyces radicidentis	lauryl sulfate	0.542041	5.75e-05	0.0169099	HC
Actinomyces radicidentis	N-delta-acetylornithine	0.502245	0.000235881	0.0301106	HC
Actinomyces radicidentis	gamma-tocopherol/beta-tocopherol	0.547415	4.69e-05	0.0156821	HC
Actinomyces radicidentis	propionylglutamine	0.486682	0.000391289	0.0373172	HC
Actinomyces radicidentis	2-hydroxynervonate*	0.482706	0.000443608	0.0394284	HC
Actinomyces radicidentis	X-21342	0.484706	0.000416549	0.038396	HC
Actinomyces radicidentis	X-25076	0.490992	0.000340937	0.0350969	HC
Actinomyces radicidentis	X-25681	0.518478	0.000135489	0.0240401	HC
Actinomyces sp. HMT 175	3-phenylpropionate (hydrocinnamate)	-0.581424	1.18e-05	0.00811309	HC
Actinomyces sp. HMT 175	agmatine	-0.553673	3.68e-05	0.0142704	HC
Actinomyces sp. HMT 175	diaminopimelate	-0.472551	0.000607059	0.0448529	HC
Actinomyces sp. HMT 175	hexanoylcarnitine (C6)	0.473648	0.000587099	0.0443303	HC
Actinomyces sp. HMT 175	alanyl-glutamyl-meso-diaminopimelate	-0.482157	0.000451311	0.0396938	HC
Actinomyces sp. HMT 897	1,3,7-trimethylurate	0.470175	0.000652393	0.0459385	HC
Actinomyces sp. MAS-1	5,6-dihydrothymine	0.482755	0.000442925	0.0394109	HC
Actinomyces sp. MAS-1	choline phosphate	0.55898	2.99e-05	0.0127752	HC
Actinomyces sp. MAS-1	pseudouridine	0.465408	0.000752605	0.0483904	HC
Actinomyces sp. MAS-1	gamma-glutamylglutamine	0.463945	0.000786031	0.0491325	HC
Actinomyces sp. MAS-1	gamma-glutamylleucine	0.478918	0.000499242	0.0415895	HC
Actinomyces sp. MAS-1	gamma-glutamylphenylalanine	0.52486	0.000108113	0.0218405	HC
Actinomyces sp. MAS-1	1-myristoyl-2-palmitoyl-GPC (14:0/16:0)	0.479757	0.0004864	0.0409884	HC
Actinomyces sp. MAS-1	saccharin	0.547415	4.69e-05	0.0156821	HC
Actinomyces sp. MAS-1	O-acetylhomoserine	0.480102	0.00048121	0.0408704	HC
Actinomyces sp. MAS-1	N-acetylarginine	0.523367	0.000114019	0.0221798	HC
Actinomyces sp. MAS-1	N-acetylhistidine	0.556531	3.29e-05	0.0134262	HC
Actinomyces sp. MAS-1	nicotinamide riboside	0.558323	3.06e-05	0.0129594	HC
Actinomyces sp. MAS-1	gamma-glutamylthreonine	0.538491	6.57e-05	0.0178569	HC
Actinomyces sp. MAS-1	gamma-glutamylisoleucine*	0.477163	0.000527093	0.0425016	HC
Actinomyces sp. MAS-1	1-palmitoyl-GPI (16:0)	0.487126	0.000385811	0.0372134	HC
Actinomyces sp. MAS-1	argininate*	0.465638	0.000747482	0.0483506	HC
Actinomyces sp. MAS-1	oleoyl-linoleoyl-glycerol (18:1/18:2) [2]	0.559504	2.92e-05	0.0126835	HC
Actinomyces sp. MAS-1	lauryl sulfate	0.513571	0.000160682	0.026017	HC
Actinomyces sp. MAS-1	N-delta-acetylornithine	0.544592	5.22e-05	0.016333	HC
Actinomyces sp. MAS-1	ribulose/xylulose	0.466292	0.00073303	0.047969	HC
Actinomyces sp. MAS-1	linoleoyl ethanolamide	0.46888	0.000678345	0.0464633	HC
Actinomyces sp. MAS-1	gamma-tocopherol/beta-tocopherol	0.571225	1.82e-05	0.0099507	HC
Actinomyces sp. MAS-1	linoleoyl-linoleoyl-glycerol (18:2/18:2) [2]*	0.473518	0.000589445	0.0443846	HC
Actinomyces sp. MAS-1	2-hydroxynervonate*	0.474159	0.000578017	0.0440661	HC
Actinomyces sp. oral taxon 169	agmatine	-0.464082	0.000782852	0.0490155	HC
Actinomyces sp. oral taxon 414	tyramine	0.488258	0.000372147	0.0364863	HC
Actinomyces sp. oral taxon 414	1-stearoyl-2-dihomo-linolenoyl-GPE (18:0/20:3n3 or 6)*	0.486863	0.000389044	0.0373064	HC
Actinomyces sp. oral taxon 897	N-(2-furoyl)glycine	0.510599	0.000177946	0.0269263	HC
Actinomyces sp. oral taxon 897	N-acetylarginine	0.470918	0.000637887	0.0454537	HC
Actinomyces sp. oral taxon 897	N-acetylhistidine	0.503061	0.000229547	0.0298126	HC
Actinomyces sp. oral taxon 897	1,3,7-trimethylurate	0.469299	0.000669841	0.0462823	HC
Actinomyces sp. zg-993	4-hydroxyphenylacetate	0.501378	0.000242779	0.0305014	HC
Actinomyces sp. zg-993	glutamine	0.474286	0.00057578	0.0439868	HC
Actinomyces sp. zg-993	ribose	0.509265	0.00018623	0.0275286	HC
Actinomyces sp. zg-993	glycerate	0.462551	0.000819105	0.0499808	HC
Actinomyces sp. zg-993	N-acetylvaline	0.471376	0.000629106	0.045314	HC
Actinomyces sp. zg-993	gamma-glutamylglutamine	0.52345	0.000113685	0.0221798	HC
Actinomyces sp. zg-993	phenethylamine	0.55569	3.4e-05	0.0136555	HC
Actinomyces sp. zg-993	N-acetylglucosaminylasparagine	0.47	0.00065584	0.0459947	HC
Actinomyces sp. zg-993	gamma-glutamylleucine	0.684431	5.88e-08	0.000563056	HC
Actinomyces sp. zg-993	nicotinamide ribonucleotide (NMN)	0.498622	0.00026595	0.0316156	HC
Actinomyces sp. zg-993	methylsuccinate	0.563469	2.49e-05	0.0117926	HC
Actinomyces sp. zg-993	glycerol 3-phosphate	-0.54083	6.02e-05	0.0171862	HC
Actinomyces sp. zg-993	N-acetylglutamate	0.479796	0.000485814	0.0409884	HC
Actinomyces sp. zg-993	gamma-glutamylphenylalanine	0.577438	1.4e-05	0.00861918	HC
Actinomyces sp. zg-993	saccharin	0.482731	0.000443262	0.0394249	HC
Actinomyces sp. zg-993	ribonate	0.467551	0.000705957	0.0473104	HC
Actinomyces sp. zg-993	nicotinic acid mononucleotide (NaMN)	0.604422	4.25e-06	0.00482316	HC
Actinomyces sp. zg-993	threonylphenylalanine	-0.487165	0.000385332	0.0371998	HC
Actinomyces sp. zg-993	propionylglycine	0.528323	9.55e-05	0.020958	HC
Actinomyces sp. zg-993	N-acetylglutamine	0.560306	2.83e-05	0.0125053	HC
Actinomyces sp. zg-993	gamma-glutamyl-epsilon-lysine	0.518483	0.000135469	0.0240401	HC
Actinomyces sp. zg-993	N-acetylhistidine	0.540612	6.07e-05	0.0172458	HC
Actinomyces sp. zg-993	nicotinamide riboside	0.548044	4.58e-05	0.0155731	HC
Actinomyces sp. zg-993	gamma-glutamylmethionine	0.482857	0.000441509	0.0393463	HC
Actinomyces sp. zg-993	gamma-glutamylthreonine	0.70129	2e-08	0.000365961	HC
Actinomyces sp. zg-993	nicotinate ribonucleoside	0.586531	9.48e-06	0.0074072	HC
Actinomyces sp. zg-993	orotidine	0.474655	0.000569308	0.0437382	HC
Actinomyces sp. zg-993	gamma-glutamylisoleucine*	0.625823	1.52e-06	0.00328148	HC
Actinomyces sp. zg-993	4-hydroxybutyrate (GHB)	0.547245	4.72e-05	0.0156821	HC
Actinomyces sp. zg-993	1-ribosyl-imidazoleacetate*	0.463019	0.000807859	0.0498903	HC
Actinomyces sp. zg-993	N-acetylserine	0.46551	0.000750322	0.048362	HC
Actinomyces sp. zg-993	pantoate	0.474721	0.000568167	0.0437382	HC
Actinomyces sp. zg-993	cyclo(his-pro)	0.469354	0.00066873	0.0462823	HC
Actinomyces sp. zg-993	oleoyl-linoleoyl-glycerol (18:1/18:2) [2]	0.519248	0.000131882	0.023718	HC
Actinomyces sp. zg-993	N-propionylmethionine	0.478545	0.00050505	0.0417426	HC
Actinomyces sp. zg-993	N-delta-acetylornithine	0.524388	0.000109949	0.0220099	HC
Actinomyces sp. zg-993	N-carbamoylalanine	-0.464641	0.00076997	0.0486912	HC
Actinomyces sp. zg-993	propionylglutamine	0.598122	5.66e-06	0.00575274	HC
Actinomyces sp. zg-993	X-12798	0.467585	0.000705246	0.0473104	HC
Actinomyces sp. zg-993	X-17852	0.50185	0.000239002	0.0302175	HC
Actinomyces sp. zg-993	X-17910	0.628238	1.35e-06	0.00302932	HC
Actinomyces sp. zg-993	X-20100	0.481194	0.000465108	0.0402473	HC
Actinomyces sp. zg-993	X-23432	0.471737	0.000622265	0.0451614	HC
Actinomyces sp. zg-993	X-24084	0.467282	0.000711675	0.0474647	HC
Actinomyces sp. zg-993	X-25028	0.490282	0.000348802	0.0353589	HC
Actinomyces sp. zg-993	X-25043	0.494093	0.000308413	0.0335295	HC
Actinomyces sp. zg-993	X-25076	0.579888	1.26e-05	0.00833655	HC
Actinomyces sp. zg-993	X-25563	0.494121	0.000308134	0.0335295	HC
Actinomyces sp. zg-993	X-25670	0.488399	0.000370473	0.0364031	HC
Actinomyces sp. zg-993	X-25676	0.497651	0.000274585	0.032006	HC
Actinomyces sp. zg-993	X-25681	0.502808	0.000231497	0.0298898	HC
Actinomyces sp. zg-993	X-25710	0.492084	0.000329146	0.0345574	HC
Actinomyces sp. zg-993	X-25711	0.550881	4.1e-05	0.0148509	HC
Actinomyces sp. zg-993	X-25758	0.50251	0.000233804	0.0300118	HC
Actinomyces sp. ZJ34	5,6-dihydrothymine	0.468163	0.000693115	0.0469461	HC
Actinomyces sp. ZJ34	choline phosphate	0.47102	0.00063592	0.0454422	HC
Actinomyces sp. ZJ34	hypotaurine	0.476135	0.000544047	0.0430401	HC
Actinomyces sp. ZJ34	gamma-glutamylglutamine	0.513754	0.000159676	0.0259916	HC
Actinomyces sp. ZJ34	phenethylamine	0.4949	0.000300431	0.0332071	HC
Actinomyces sp. ZJ34	gamma-glutamylleucine	0.629811	1.24e-06	0.00288689	HC
Actinomyces sp. ZJ34	nicotinamide ribonucleotide (NMN)	0.580161	1.25e-05	0.00827919	HC
Actinomyces sp. ZJ34	methylsuccinate	0.465102	0.00075949	0.0484631	HC
Actinomyces sp. ZJ34	glycerol 3-phosphate	-0.548687	4.47e-05	0.0153981	HC
Actinomyces sp. ZJ34	N-acetylglutamate	0.485	0.000412703	0.0382666	HC
Actinomyces sp. ZJ34	gamma-glutamylphenylalanine	0.55804	3.1e-05	0.0129594	HC
Actinomyces sp. ZJ34	saccharin	0.548744	4.46e-05	0.0153981	HC
Actinomyces sp. ZJ34	ribonate	0.475816	0.000549394	0.0431989	HC
Actinomyces sp. ZJ34	1-methylhistidine	0.465221	0.000756814	0.0484144	HC
Actinomyces sp. ZJ34	nicotinic acid mononucleotide (NaMN)	0.523607	0.00011305	0.0221623	HC
Actinomyces sp. ZJ34	O-acetylhomoserine	0.472857	0.00060143	0.0447478	HC
Actinomyces sp. ZJ34	propionylglycine	0.547138	4.74e-05	0.0156879	HC
Actinomyces sp. ZJ34	N-acetylglutamine	0.529082	9.29e-05	0.0206683	HC
Actinomyces sp. ZJ34	gamma-glutamyl-epsilon-lysine	0.491033	0.000340488	0.0350671	HC
Actinomyces sp. ZJ34	N-acetylhistidine	0.581735	1.17e-05	0.00810381	HC
Actinomyces sp. ZJ34	nicotinamide riboside	0.55159	3.99e-05	0.0147568	HC
Actinomyces sp. ZJ34	gamma-glutamylthreonine	0.671774	1.26e-07	0.000731701	HC
Actinomyces sp. ZJ34	nicotinate ribonucleoside	0.518673	0.000134566	0.023976	HC
Actinomyces sp. ZJ34	cysteine-glutathione disulfide	0.462861	0.000811651	0.0498903	HC
Actinomyces sp. ZJ34	gamma-glutamylisoleucine*	0.585762	9.8e-06	0.00748351	HC
Actinomyces sp. ZJ34	4-hydroxybutyrate (GHB)	0.537041	6.94e-05	0.0182473	HC
Actinomyces sp. ZJ34	gulonate*	0.468163	0.000693115	0.0469461	HC
Actinomyces sp. ZJ34	oleoyl-linoleoyl-glycerol (18:1/18:2) [2]	0.537616	6.79e-05	0.0179759	HC
Actinomyces sp. ZJ34	lauryl sulfate	0.494184	0.000307509	0.0335188	HC
Actinomyces sp. ZJ34	N-delta-acetylornithine	0.563367	2.5e-05	0.0118141	HC
Actinomyces sp. ZJ34	gamma-tocopherol/beta-tocopherol	0.516555	0.000144901	0.0248294	HC
Actinomyces sp. ZJ34	propionylglutamine	0.575161	1.54e-05	0.0091904	HC
Actinomyces sp. ZJ34	linoleoyl-linoleoyl-glycerol (18:2/18:2) [2]*	0.469232	0.00067121	0.0462823	HC
Actinomyces sp. ZJ34	X-17910	0.545174	5.11e-05	0.016252	HC
Actinomyces sp. ZJ34	X-23432	0.49852	0.000266847	0.03162	HC
Actinomyces sp. ZJ34	X-25076	0.530064	8.96e-05	0.0204458	HC
Actinomyces sp. ZJ34	X-25676	0.487132	0.000385734	0.0372134	HC
Actinomyces sp. ZJ34	X-25681	0.507582	0.000197176	0.0281117	HC
Actinomyces sp. ZJ34	X-25711	0.495743	0.000292281	0.0327664	HC
Actinomyces sp. ZJ750	5,6-dihydrothymine	0.582041	1.15e-05	0.00805182	HC
Actinomyces sp. ZJ750	choline phosphate	0.513673	0.000160118	0.026017	HC
Actinomyces sp. ZJ750	gamma-glutamylglutamine	0.481909	0.00045483	0.0398694	HC
Actinomyces sp. ZJ750	gamma-glutamylleucine	0.567228	2.14e-05	0.0108686	HC
Actinomyces sp. ZJ750	nicotinamide ribonucleotide (NMN)	0.469232	0.00067121	0.0462823	HC
Actinomyces sp. ZJ750	tricarballylate	0.464866	0.000764833	0.048565	HC
Actinomyces sp. ZJ750	gamma-glutamylphenylalanine	0.502093	0.000237077	0.0301337	HC
Actinomyces sp. ZJ750	saccharin	0.553853	3.65e-05	0.0142704	HC
Actinomyces sp. ZJ750	propionylglycine	0.504724	0.00021712	0.0290664	HC
Actinomyces sp. ZJ750	N-acetylglutamine	0.477755	0.000517539	0.0421684	HC
Actinomyces sp. ZJ750	gamma-glutamyl-epsilon-lysine	0.488227	0.00037252	0.0364904	HC
Actinomyces sp. ZJ750	N-acetylhistidine	0.544184	5.31e-05	0.0164021	HC
Actinomyces sp. ZJ750	nicotinamide riboside	0.577443	1.4e-05	0.00861918	HC
Actinomyces sp. ZJ750	gamma-glutamylthreonine	0.620146	2.01e-06	0.00338323	HC
Actinomyces sp. ZJ750	nicotinate ribonucleoside	0.477449	0.000522455	0.0423498	HC
Actinomyces sp. ZJ750	gamma-glutamylisoleucine*	0.541924	5.78e-05	0.0169586	HC
Actinomyces sp. ZJ750	4-hydroxybutyrate (GHB)	0.468571	0.000684671	0.0466898	HC
Actinomyces sp. ZJ750	1-palmitoyl-GPI (16:0)	0.481804	0.000456321	0.0399258	HC
Actinomyces sp. ZJ750	oleoyl-linoleoyl-glycerol (18:1/18:2) [2]	0.531391	8.54e-05	0.0201682	HC
Actinomyces sp. ZJ750	lauryl sulfate	0.499592	0.000257579	0.031188	HC
Actinomyces sp. ZJ750	N-delta-acetylornithine	0.563265	2.51e-05	0.0118141	HC
Actinomyces sp. ZJ750	linoleoyl ethanolamide	0.46595	0.000740562	0.0481191	HC
Actinomyces sp. ZJ750	gamma-tocopherol/beta-tocopherol	0.548437	4.51e-05	0.0154585	HC
Actinomyces sp. ZJ750	propionylglutamine	0.504847	0.000216221	0.0290552	HC
Actinomyces sp. ZJ750	linoleoyl-linoleoyl-glycerol (18:2/18:2) [2]*	0.474232	0.000576725	0.0440285	HC
Actinomyces sp. ZJ750	2-hydroxynervonate*	0.472908	0.000600499	0.0447478	HC
Actinomyces sp. ZJ750	X-17910	0.507111	0.000200342	0.0282866	HC
Actinomyces sp. ZJ750	X-17919	0.473099	0.000597017	0.0446194	HC
Actinomyces sp. ZJ750	X-21342	0.506033	0.000207767	0.0288025	HC
Actinomyces sp. ZJ750	X-25076	0.52375	0.000112478	0.022152	HC
Actinomyces sp. ZJ750	X-25676	0.472779	0.00060286	0.0447828	HC
Actinomyces sp. ZJ750	X-25681	0.5246	0.000109121	0.0219237	HC
Actinomyces viscosus	3-phenylpropionate (hydrocinnamate)	-0.561776	2.67e-05	0.0120481	HC
Actinomyces viscosus	3-(3-amino-3-carboxypropyl)uridine*	0.473595	0.000588059	0.0443422	HC
Alloprevotella sp. E39	3-phenylpropionate (hydrocinnamate)	0.493697	0.000312403	0.033818	HC
Alloprevotella sp. E39	hippurate	-0.527911	9.69e-05	0.0209986	HC
Alloprevotella sp. E39	acetylcarnitine (C2)	-0.479592	0.000488906	0.0411278	HC
Alloprevotella sp. E39	3-(3-amino-3-carboxypropyl)uridine*	-0.474925	0.000564616	0.043659	HC
Alloprevotella sp. E39	cyano-alanine	-0.467971	0.000697122	0.0469865	HC
Alloprevotella sp. E39	3-hydroxyindolin-2-one	-0.502449	0.000234283	0.0300187	HC
Alloprevotella sp. E39	C-glycosyltryptophan	-0.510115	0.000180911	0.027106	HC
Alloprevotella sp. E39	X-17861	-0.479523	0.00048995	0.0411842	HC
Alloprevotella sp. E39	X-22162	-0.504605	0.00021799	0.0291005	HC
Alloprevotella sp. E39	X-23593	-0.539162	6.41e-05	0.0178033	HC
Bacteroides fragilis	allantoin	-0.466735	0.000723412	0.0476352	HC
Bacteroides fragilis	glycerol 3-phosphate	-0.46889	0.000678154	0.0464633	HC
Bacteroides fragilis	C-glycosyltryptophan	-0.492359	0.000326231	0.034433	HC
Bacteroides fragilis	X-17861	-0.464752	0.000767434	0.0486461	HC
Bacteroides heparinolyticus	3-phenylpropionate (hydrocinnamate)	0.473845	0.000583579	0.0442239	HC
Bacteroides heparinolyticus	hippurate	-0.504949	0.000215482	0.0290265	HC
Bacteroides heparinolyticus	3-methyl-2-oxovalerate	0.475355	0.000557236	0.0434743	HC
Bacteroides heparinolyticus	acetylcarnitine (C2)	-0.483061	0.00043869	0.039264	HC
Bacteroides heparinolyticus	phenylacetylglutamine	-0.496166	0.000288268	0.032565	HC
Bacteroides heparinolyticus	X-22162	-0.525728	0.000104807	0.0216287	HC
Bacteroides uniformis	ribose 1-phosphate	0.483333	0.000434964	0.039214	HC
Bacteroides uniformis	prephenic acid	-0.488469	0.000369646	0.0363706	HC
Bacteroides uniformis	C-glycosyltryptophan	-0.474349	0.00057467	0.0439477	HC
Bacteroides uniformis	X-17861	-0.465512	0.000750278	0.048362	HC
Bacteroides zoogleoformans	X-24683	-0.507577	0.000197214	0.0281117	HC
Capnocytophaga endodontalis	pantethine	-0.528208	9.59e-05	0.020958	HC
Capnocytophaga endodontalis	cyclo(met-pro)	-0.516719	0.000144074	0.024769	HC
Capnocytophaga leadbetteri	nicotinamide ribonucleotide (NMN)	-0.481069	0.000466917	0.0403404	HC
Capnocytophaga ochracea	pantethine	-0.464297	0.000777871	0.0488441	HC
Capnocytophaga ochracea	cyclo(met-pro)	-0.539571	6.31e-05	0.0176363	HC
Capnocytophaga sp. FDAARGOS_737	nicotinamide ribonucleotide (NMN)	-0.495663	0.000293048	0.0328066	HC
Capnocytophaga sp. FDAARGOS_737	tricarballylate	-0.464092	0.000782614	0.0490155	HC
Capnocytophaga sp. FDAARGOS_737	delta-tocopherol	-0.466997	0.000717755	0.0475069	HC
Capnocytophaga sp. oral taxon 878	adenosine	-0.466327	0.000732284	0.0479487	HC
Capnocytophaga sp. oral taxon 902	2'-deoxyadenosine	-0.503158	0.000228803	0.0297511	HC
Capnocytophaga sp. oral taxon 902	spermine	0.495362	0.000295938	0.0329051	HC
Capnocytophaga sp. oral taxon 902	cyclo(met-pro)	-0.497374	0.000277089	0.032006	HC
Capnocytophaga sp. oral taxon 902	X-19925	0.493012	0.000319415	0.0341168	HC
Corynebacterium matruchotii	7-methylurate	0.506729	0.000202946	0.0284718	HC
Cutibacterium acnes	1,3-diaminopropane	-0.482572	0.000445475	0.0395101	HC
Cutibacterium acnes	maltose	0.508197	0.000193112	0.0279779	HC
Cutibacterium acnes	butyrate/isobutyrate (4:0)	-0.502016	0.000237687	0.0301938	HC
Cutibacterium acnes	3-phenylpropionate (hydrocinnamate)	-0.538913	6.47e-05	0.0178569	HC
Cutibacterium acnes	isocaproate (i6:0)	-0.526901	0.000100485	0.0212625	HC
Cutibacterium acnes	galactose 6-phosphate	-0.517653	0.000139458	0.0243555	HC
Cutibacterium acnes	glycerophosphoinositol*	0.56051	2.81e-05	0.0125039	HC
Cutibacterium acnes	2-oxoarginine*	0.500587	0.000249237	0.0308606	HC
Cutibacterium acnes	citraconate/glutaconate	0.565714	2.28e-05	0.0112556	HC
Cutibacterium acnes	1-palmitoyl-2-docosahexaenoyl-GPE (16:0/22:6)*	-0.478031	0.000513142	0.042012	HC
Cutibacterium acnes	glycerophosphoserine*	0.469039	0.00067511	0.0464112	HC
Eikenella corrodens	glycerate	-0.471633	0.00062423	0.0452121	HC
Eikenella corrodens	methylsuccinate	-0.49602	0.000289646	0.0326537	HC
Eikenella corrodens	glycerophosphorylcholine (GPC)	-0.521429	0.000122131	0.0229191	HC
Eikenella corrodens	nicotinamide riboside	-0.491764	0.00033256	0.034721	HC
Eikenella corrodens	gamma-glutamylthreonine	-0.532108	8.32e-05	0.0198675	HC
Eikenella corrodens	nicotinate ribonucleoside	-0.500204	0.000252417	0.0310043	HC
Eikenella corrodens	oleoyl-linoleoyl-glycerol (18:1/18:2) [2]	-0.498635	0.000265837	0.0316156	HC
Eikenella corrodens	X-23587	-0.505279	0.000213111	0.0289326	HC
Eikenella exigua	3-hydroxypropanoate	-0.463841	0.000788462	0.049209	HC
Eikenella exigua	N('1)-acetylspermidine	-0.46898	0.000676319	0.0464364	HC
Eikenella exigua	riboflavin (vitamin B2)	-0.482359	0.000448457	0.0396464	HC
Eikenella exigua	nonadecanoate (19:0)	-0.466327	0.000732284	0.0479487	HC
Eikenella exigua	pipecolate	-0.466735	0.000723412	0.0476352	HC
Eikenella exigua	erucate (22:1n9)	-0.465461	0.000751415	0.048362	HC
Eikenella exigua	gamma-glutamylleucine	-0.498418	0.000267748	0.0316756	HC
Eikenella exigua	methylsuccinate	-0.537959	6.71e-05	0.0179345	HC
Eikenella exigua	glycerophosphorylcholine (GPC)	-0.497551	0.000275485	0.032006	HC
Eikenella exigua	N-acetylglutamine	-0.48398	0.000426201	0.0389771	HC
Eikenella exigua	N-acetyltryptophan	-0.473911	0.000582404	0.0441993	HC
Eikenella exigua	gamma-glutamylthreonine	-0.603243	4.48e-06	0.00498998	HC
Eikenella exigua	nicotinate ribonucleoside	-0.590102	8.1e-06	0.00698087	HC
Eikenella exigua	7-methylguanine	-0.512506	0.000166684	0.0264266	HC
Eikenella exigua	1-stearoyl-GPG (18:0)	-0.466095	0.000737371	0.0480108	HC
Eikenella exigua	gamma-glutamylisoleucine*	-0.466956	0.000718645	0.0475432	HC
Eikenella exigua	1-margaroyl-GPE (17:0)*	-0.462485	0.00082071	0.0499873	HC
Eikenella exigua	4-cholesten-3-one	-0.507961	0.000194663	0.0280053	HC
Eikenella exigua	(12 or 13)-methylmyristate (a15:0 or i15:0)	-0.467998	0.000696567	0.0469803	HC
Eikenella exigua	pantoate	-0.514946	0.000153226	0.0255068	HC
Eikenella exigua	2-hydroxyibuprofen	-0.486271	0.000396434	0.0375157	HC
Eikenella exigua	lauryl sulfate	-0.528776	9.39e-05	0.0207618	HC
Eikenella exigua	1-(1-enyl-palmitoyl)-2-oleoyl-GPC (P-16:0/18:1)*	-0.464502	0.000773159	0.048704	HC
Eikenella exigua	2-hydroxybehenate	-0.493665	0.000312732	0.0338215	HC
Eikenella exigua	eicosanoylsphingosine (d20:1)*	-0.467381	0.000709553	0.0474183	HC
Fusobacterium hwasookii	1-stearoyl-2-arachidonoyl-GPE (18:0/20:4)	-0.505018	0.000214988	0.0290157	HC
Fusobacterium nucleatum	dehydroascorbate	0.467424	0.00070865	0.0474011	HC
Fusobacterium periodonticum	3-phenylpropionate (hydrocinnamate)	0.60199	4.75e-06	0.0051817	HC
Fusobacterium periodonticum	catechol sulfate	-0.493187	0.000317614	0.0340509	HC
Fusobacterium periodonticum	3-(4-hydroxyphenyl)propionate	0.47449	0.000572197	0.0438651	HC
Fusobacterium periodonticum	1,2,3-benzenetriol sulfate (2)	-0.471214	0.000632196	0.0454112	HC
Fusobacterium periodonticum	alanyl-glutamyl-meso-diaminopimelate	0.500103	0.00025326	0.0310116	HC
Fusobacterium periodonticum	3-formylindole	0.471633	0.00062423	0.0452121	HC
Fusobacterium pseudoperiodonticum	1,3-diaminopropane	0.470732	0.000641487	0.045593	HC
Fusobacterium pseudoperiodonticum	3-phenylpropionate (hydrocinnamate)	0.645675	5.46e-07	0.00175629	HC
Fusobacterium pseudoperiodonticum	catechol sulfate	-0.5111	0.000174924	0.0268646	HC
Fusobacterium pseudoperiodonticum	3-(4-hydroxyphenyl)propionate	0.516939	0.000142976	0.0246417	HC
Fusobacterium pseudoperiodonticum	1,2,3-benzenetriol sulfate (2)	-0.479903	0.000484194	0.0409503	HC
Fusobacterium pseudoperiodonticum	alanyl-glutamyl-meso-diaminopimelate	0.497189	0.000278777	0.0320918	HC
Fusobacterium pseudoperiodonticum	3-formylindole	0.481633	0.000458774	0.0400292	HC
Granulicatella elegans	hypotaurine	-0.535881	7.24e-05	0.018469	HC
Granulicatella elegans	nicotinate ribonucleoside	-0.541531	5.87e-05	0.0170562	HC
Granulicatella elegans	N-delta-acetylornithine	-0.463061	0.000806856	0.0498545	HC
Granulicatella elegans	X-25520	-0.500309	0.000251539	0.0310043	HC
Granulicatella elegans	X-26263	-0.535816	7.26e-05	0.018469	HC
Haemophilus haemolyticus	mevalonate	-0.501837	0.000239107	0.0302175	HC
Haemophilus haemolyticus	putrescine	-0.474082	0.000579383	0.0440939	HC
Haemophilus haemolyticus	4-hydroxyphenylacetate	-0.576621	1.45e-05	0.00882294	HC
Haemophilus haemolyticus	N('1)-acetylspermidine	-0.550204	4.21e-05	0.0150141	HC
Haemophilus haemolyticus	N-acetylputrescine	-0.481735	0.000457312	0.0399333	HC
Haemophilus haemolyticus	glutarate (C5-DC)	-0.479757	0.0004864	0.0409884	HC
Haemophilus haemolyticus	proline	-0.462857	0.000811736	0.0498903	HC
Haemophilus haemolyticus	glutamate	-0.482041	0.000452953	0.0397732	HC
Haemophilus haemolyticus	malonate	-0.471429	0.000628105	0.045314	HC
Haemophilus haemolyticus	N-acetylleucine	-0.474713	0.000568303	0.0437382	HC
Haemophilus haemolyticus	N-acetylvaline	-0.50801	0.000194338	0.0280053	HC
Haemophilus haemolyticus	alpha-tocopherol	-0.507345	0.000198765	0.0281903	HC
Haemophilus haemolyticus	gamma-glutamylglutamine	-0.548201	4.55e-05	0.0155512	HC
Haemophilus haemolyticus	gamma-glutamylhistidine	-0.489297	0.000359992	0.035934	HC
Haemophilus haemolyticus	gamma-glutamylleucine	-0.690454	4.03e-08	0.000467475	HC
Haemophilus haemolyticus	nicotinamide ribonucleotide (NMN)	-0.650781	4.14e-07	0.00149688	HC
Haemophilus haemolyticus	methylsuccinate	-0.552449	3.86e-05	0.0145047	HC
Haemophilus haemolyticus	tricarballylate	-0.477256	0.00052558	0.0424457	HC
Haemophilus haemolyticus	diaminopimelate	-0.505408	0.000212185	0.0289326	HC
Haemophilus haemolyticus	glycerol 3-phosphate	0.493125	0.000318254	0.0340667	HC
Haemophilus haemolyticus	imidazole lactate	-0.578776	1.32e-05	0.00853982	HC
Haemophilus haemolyticus	N-acetylglutamate	-0.585714	9.82e-06	0.00748351	HC
Haemophilus haemolyticus	N-alpha-acetylornithine	-0.526224	0.000102957	0.0214073	HC
Haemophilus haemolyticus	gamma-glutamylphenylalanine	-0.588974	8.52e-06	0.00705687	HC
Haemophilus haemolyticus	saccharin	-0.549459	4.34e-05	0.0151681	HC
Haemophilus haemolyticus	nicotinic acid mononucleotide (NaMN)	-0.601988	4.75e-06	0.0051817	HC
Haemophilus haemolyticus	3-hydroxylaurate	-0.505408	0.000212185	0.0289326	HC
Haemophilus haemolyticus	O-acetylhomoserine	-0.488469	0.000369646	0.0363706	HC
Haemophilus haemolyticus	propionylglycine	-0.570631	1.86e-05	0.00997999	HC
Haemophilus haemolyticus	N-acetylglutamine	-0.586122	9.65e-06	0.00748351	HC
Haemophilus haemolyticus	gamma-glutamyl-epsilon-lysine	-0.56032	2.83e-05	0.0125053	HC
Haemophilus haemolyticus	N-acetylarginine	-0.491224	0.000338395	0.0349659	HC
Haemophilus haemolyticus	N-acetylthreonine	-0.524694	0.000108755	0.0219237	HC
Haemophilus haemolyticus	N-acetylisoleucine	-0.51921	0.000132057	0.0237207	HC
Haemophilus haemolyticus	N-acetylhistidine	-0.665408	1.83e-07	0.000915289	HC
Haemophilus haemolyticus	gamma-glutamylglycine	-0.468103	0.000694373	0.0469592	HC
Haemophilus haemolyticus	nicotinamide riboside	-0.601034	4.96e-06	0.00528235	HC
Haemophilus haemolyticus	gamma-glutamylmethionine	-0.527755	9.74e-05	0.0210458	HC
Haemophilus haemolyticus	gamma-glutamylthreonine	-0.694243	3.16e-08	0.00042638	HC
Haemophilus haemolyticus	nicotinate ribonucleoside	-0.624796	1.6e-06	0.00328148	HC
Haemophilus haemolyticus	orotidine	-0.476397	0.000539669	0.0428803	HC
Haemophilus haemolyticus	cysteine-glutathione disulfide	-0.49002	0.000351747	0.0355037	HC
Haemophilus haemolyticus	gamma-glutamylisoleucine*	-0.667466	1.62e-07	0.00087223	HC
Haemophilus haemolyticus	4-hydroxybutyrate (GHB)	-0.599592	5.3e-06	0.00553455	HC
Haemophilus haemolyticus	N-acetylserine	-0.497551	0.000275485	0.032006	HC
Haemophilus haemolyticus	2,4-dihydroxybutyrate	-0.499898	0.000254986	0.031081	HC
Haemophilus haemolyticus	formiminoglutamate	-0.475102	0.000561569	0.0435417	HC
Haemophilus haemolyticus	pantoate	-0.529685	9.09e-05	0.0205844	HC
Haemophilus haemolyticus	oleoyl-linoleoyl-glycerol (18:1/18:2) [2]	-0.502717	0.000232199	0.0299055	HC
Haemophilus haemolyticus	trimethylamine N-oxide	-0.467959	0.000697372	0.0469889	HC
Haemophilus haemolyticus	imidazole propionate	-0.554694	3.54e-05	0.0140179	HC
Haemophilus haemolyticus	lauryl sulfate	-0.513776	0.000159555	0.0259911	HC
Haemophilus haemolyticus	2-piperidinone	-0.489184	0.000361303	0.0360181	HC
Haemophilus haemolyticus	N-delta-acetylornithine	-0.60551	4.04e-06	0.00470467	HC
Haemophilus haemolyticus	propionylglutamine	-0.693642	3.29e-08	0.00042638	HC
Haemophilus haemolyticus	2-hydroxynervonate*	-0.473221	0.000594806	0.0446023	HC
Haemophilus haemolyticus	eicosanoylsphingosine (d20:1)*	-0.468096	0.000694515	0.0469592	HC
Haemophilus haemolyticus	diacetylspermidine*	-0.487959	0.000375712	0.0366604	HC
Haemophilus haemolyticus	3-amino-2-piperidone	-0.472347	0.000610838	0.0449211	HC
Haemophilus haemolyticus	X-11861	-0.46461	0.000770669	0.0486912	HC
Haemophilus haemolyticus	X-15853	-0.471685	0.000623237	0.0452121	HC
Haemophilus haemolyticus	X-17910	-0.527509	9.83e-05	0.0211296	HC
Haemophilus haemolyticus	X-21283	-0.473469	0.000590314	0.0443894	HC
Haemophilus haemolyticus	X-23432	-0.59139	7.66e-06	0.00682261	HC
Haemophilus haemolyticus	X-25028	-0.471837	0.000620369	0.0450812	HC
Haemophilus haemolyticus	X-25055	-0.494099	0.000308353	0.0335295	HC
Haemophilus haemolyticus	X-25111	-0.465784	0.00074423	0.0482578	HC
Haemophilus haemolyticus	X-25563	-0.531293	8.57e-05	0.020187	HC
Haemophilus haemolyticus	X-25670	-0.514512	0.000155544	0.0257066	HC
Haemophilus haemolyticus	X-25676	-0.49535	0.000296056	0.0329051	HC
Haemophilus haemolyticus	X-25680	-0.513631	0.00016035	0.026017	HC
Haemophilus haemolyticus	X-25758	-0.471866	0.000619832	0.0450812	HC
Haemophilus haemolyticus	X-25958	-0.543776	5.39e-05	0.0164518	HC
Haemophilus haemolyticus	X-26255	-0.552205	3.9e-05	0.0145358	HC
Haemophilus influenzae	mevalonate	-0.484796	0.000415371	0.038338	HC
Haemophilus influenzae	4-hydroxyphenylacetate	-0.564676	2.37e-05	0.0115022	HC
Haemophilus influenzae	N('1)-acetylspermidine	-0.501429	0.000242374	0.0304904	HC
Haemophilus influenzae	glutarate (C5-DC)	-0.464298	0.000777855	0.0488441	HC
Haemophilus influenzae	gamma-glutamylleucine	-0.656253	3.07e-07	0.00125132	HC
Haemophilus influenzae	nicotinamide ribonucleotide (NMN)	-0.643025	6.28e-07	0.00195046	HC
Haemophilus influenzae	methylsuccinate	-0.564898	2.35e-05	0.0114242	HC
Haemophilus influenzae	diaminopimelate	-0.503878	0.000223367	0.0294206	HC
Haemophilus influenzae	glycerol 3-phosphate	0.534146	7.72e-05	0.0191205	HC
Haemophilus influenzae	imidazole lactate	-0.477245	0.000525756	0.0424457	HC
Haemophilus influenzae	N-acetylglutamate	-0.535306	7.4e-05	0.0186134	HC
Haemophilus influenzae	N-alpha-acetylornithine	-0.499082	0.000261954	0.0314572	HC
Haemophilus influenzae	gamma-glutamylphenylalanine	-0.585401	9.95e-06	0.00748351	HC
Haemophilus influenzae	nicotinic acid mononucleotide (NaMN)	-0.589874	8.19e-06	0.00698087	HC
Haemophilus influenzae	propionylglycine	-0.547245	4.72e-05	0.0156821	HC
Haemophilus influenzae	N-acetylglutamine	-0.557755	3.13e-05	0.0130571	HC
Haemophilus influenzae	gamma-glutamyl-epsilon-lysine	-0.546187	4.92e-05	0.0160219	HC
Haemophilus influenzae	N-acetylthreonine	-0.516122	0.000147097	0.0250156	HC
Haemophilus influenzae	N-acetylisoleucine	-0.496955	0.000280919	0.0322304	HC
Haemophilus influenzae	N-acetylhistidine	-0.603265	4.48e-06	0.00498998	HC
Haemophilus influenzae	nicotinamide riboside	-0.627914	1.37e-06	0.0030478	HC
Haemophilus influenzae	gamma-glutamylthreonine	-0.683366	6.28e-08	0.000576279	HC
Haemophilus influenzae	nicotinate ribonucleoside	-0.565	2.34e-05	0.0114021	HC
Haemophilus influenzae	gamma-glutamylisoleucine*	-0.636591	8.8e-07	0.00242409	HC
Haemophilus influenzae	4-hydroxybutyrate (GHB)	-0.531735	8.43e-05	0.0200317	HC
Haemophilus influenzae	1-ribosyl-imidazoleacetate*	-0.466787	0.000722282	0.0476352	HC
Haemophilus influenzae	N-acetylserine	-0.469898	0.000657862	0.0460441	HC
Haemophilus influenzae	pantoate	-0.52078	0.000124959	0.0229612	HC
Haemophilus influenzae	oleoyl-linoleoyl-glycerol (18:1/18:2) [2]	-0.483329	0.000435019	0.039214	HC
Haemophilus influenzae	imidazole propionate	-0.467551	0.000705957	0.0473104	HC
Haemophilus influenzae	2-piperidinone	-0.465	0.000761798	0.0484787	HC
Haemophilus influenzae	N-delta-acetylornithine	-0.538265	6.63e-05	0.0178831	HC
Haemophilus influenzae	propionylglutamine	-0.653332	3.6e-07	0.00141808	HC
Haemophilus influenzae	X-17910	-0.478512	0.000505559	0.0417636	HC
Haemophilus influenzae	X-23432	-0.539875	6.24e-05	0.0175401	HC
Haemophilus influenzae	X-24084	-0.486683	0.000391276	0.0373172	HC
Haemophilus influenzae	X-25076	-0.527001	0.000100126	0.0212569	HC
Haemophilus influenzae	X-25477	-0.503205	0.000228448	0.0297377	HC
Haemophilus influenzae	X-25563	-0.519124	0.000132458	0.023754	HC
Haemophilus influenzae	X-25670	-0.485626	0.000404615	0.0379639	HC
Haemophilus influenzae	X-25676	-0.502143	0.000236683	0.0301184	HC
Haemophilus influenzae	X-25680	-0.475879	0.000548339	0.0431989	HC
Haemophilus influenzae	X-25681	-0.470977	0.000636762	0.0454422	HC
Haemophilus influenzae	X-25711	-0.530689	8.76e-05	0.0203774	HC
Haemophilus influenzae	X-25758	-0.48281	0.00044216	0.0393587	HC
Haemophilus influenzae	X-25958	-0.512245	0.000168189	0.0265346	HC
Haemophilus sp. oral taxon 036	4-hydroxyphenylacetate	-0.598877	5.47e-06	0.00563715	HC
Haemophilus sp. oral taxon 036	N('1)-acetylspermidine	-0.494184	0.000307509	0.0335188	HC
Haemophilus sp. oral taxon 036	gamma-glutamylglutamine	-0.466905	0.000719742	0.047563	HC
Haemophilus sp. oral taxon 036	gamma-glutamylleucine	-0.622052	1.83e-06	0.00333626	HC
Haemophilus sp. oral taxon 036	nicotinamide ribonucleotide (NMN)	-0.57465	1.57e-05	0.00925582	HC
Haemophilus sp. oral taxon 036	methylsuccinate	-0.582959	1.11e-05	0.0078905	HC
Haemophilus sp. oral taxon 036	diaminopimelate	-0.50551	0.000211458	0.0289295	HC
Haemophilus sp. oral taxon 036	glycerol 3-phosphate	0.541034	5.98e-05	0.0171514	HC
Haemophilus sp. oral taxon 036	imidazole lactate	-0.531837	8.4e-05	0.0200003	HC
Haemophilus sp. oral taxon 036	N-acetylglutamate	-0.505	0.000215116	0.0290157	HC
Haemophilus sp. oral taxon 036	N-alpha-acetylornithine	-0.502143	0.000236684	0.0301184	HC
Haemophilus sp. oral taxon 036	gamma-glutamylphenylalanine	-0.524043	0.000111309	0.0220655	HC
Haemophilus sp. oral taxon 036	saccharin	-0.495402	0.000295552	0.0329051	HC
Haemophilus sp. oral taxon 036	nicotinic acid mononucleotide (NaMN)	-0.601767	4.8e-06	0.00518322	HC
Haemophilus sp. oral taxon 036	propionylglycine	-0.472408	0.000609707	0.0448529	HC
Haemophilus sp. oral taxon 036	N-acetylglutamine	-0.49602	0.000289646	0.0326537	HC
Haemophilus sp. oral taxon 036	gamma-glutamyl-epsilon-lysine	-0.508227	0.000192913	0.0279724	HC
Haemophilus sp. oral taxon 036	N-acetylisoleucine	-0.468996	0.000675995	0.0464285	HC
Haemophilus sp. oral taxon 036	N-acetylhistidine	-0.540204	6.17e-05	0.0174445	HC
Haemophilus sp. oral taxon 036	nicotinamide riboside	-0.49932	0.000259905	0.0313364	HC
Haemophilus sp. oral taxon 036	gamma-glutamylthreonine	-0.588791	8.59e-06	0.00708708	HC
Haemophilus sp. oral taxon 036	nicotinate ribonucleoside	-0.581633	1.17e-05	0.00810381	HC
Haemophilus sp. oral taxon 036	cysteine-glutathione disulfide	-0.491281	0.00033778	0.0349659	HC
Haemophilus sp. oral taxon 036	gamma-glutamylisoleucine*	-0.592396	7.32e-06	0.00666875	HC
Haemophilus sp. oral taxon 036	4-hydroxybutyrate (GHB)	-0.513571	0.000160682	0.026017	HC
Haemophilus sp. oral taxon 036	cysteinylglycine disulfide*	-0.466839	0.00072115	0.0475912	HC
Haemophilus sp. oral taxon 036	pantoate	-0.480453	0.000475985	0.0406617	HC
Haemophilus sp. oral taxon 036	imidazole propionate	-0.499694	0.000256712	0.0311561	HC
Haemophilus sp. oral taxon 036	2-piperidinone	-0.520408	0.000126609	0.0231573	HC
Haemophilus sp. oral taxon 036	N-delta-acetylornithine	-0.549694	4.3e-05	0.0151272	HC
Haemophilus sp. oral taxon 036	O-sulfo-tyrosine	-0.469354	0.00066873	0.0462823	HC
Haemophilus sp. oral taxon 036	propionylglutamine	-0.594857	6.56e-06	0.00623321	HC
Haemophilus sp. oral taxon 036	X-23432	-0.536181	7.16e-05	0.0183991	HC
Haemophilus sp. oral taxon 036	X-25563	-0.477504	0.00052157	0.0423247	HC
Haemophilus sp. oral taxon 036	X-25676	-0.468287	0.000690547	0.0469009	HC
Haemophilus sp. oral taxon 036	X-25958	-0.485714	0.000403485	0.0378901	HC
Kingella oralis	taurine	0.471939	0.000618459	0.0450755	HC
Kingella oralis	3-phenylpropionate (hydrocinnamate)	-0.470018	0.000655486	0.0459947	HC
Kingella oralis	propionylcarnitine (C3)	0.462676	0.000816085	0.0499689	HC
Kingella oralis	catechol sulfate	0.47854	0.000505116	0.0417426	HC
Kingella oralis	C-glycosyltryptophan	0.513482	0.000161176	0.026017	HC
Kingella oralis	X-22162	0.509095	0.000187312	0.0276081	HC
Kingella oralis	X-23423	0.489377	0.000359075	0.0358912	HC
Kingella oralis	X-23593	0.478959	0.000498605	0.0415787	HC
Kingella oralis	X-25422	0.537618	6.79e-05	0.0179759	HC
Lachnoanaerobaculum umeaense	4-hydroxyphenylacetate	0.483716	0.000429749	0.0390584	HC
Lachnoanaerobaculum umeaense	hypoxanthine	0.496224	0.000287721	0.0325532	HC
Lachnoanaerobaculum umeaense	N('1)-acetylspermidine	0.54449	5.24e-05	0.0163445	HC
Lachnoanaerobaculum umeaense	ribose 1-phosphate	0.464773	0.000766965	0.0486461	HC
Lachnoanaerobaculum umeaense	beta-alanine	0.533673	7.86e-05	0.0192395	HC
Lachnoanaerobaculum umeaense	inosine	0.52134	0.000122515	0.0229221	HC
Lachnoanaerobaculum umeaense	palmitoleate (16:1n7)	0.470714	0.000641838	0.0456032	HC
Lachnoanaerobaculum umeaense	urea	-0.471411	0.000628436	0.045314	HC
Lachnoanaerobaculum umeaense	uridine	0.516939	0.000142976	0.0246417	HC
Lachnoanaerobaculum umeaense	nicotinate	0.472449	0.000608946	0.0448529	HC
Lachnoanaerobaculum umeaense	adenosine	0.511224	0.000174179	0.0268643	HC
Lachnoanaerobaculum umeaense	alanine	0.482245	0.000450067	0.039662	HC
Lachnoanaerobaculum umeaense	thiamin (vitamin B1)	0.603671	4.4e-06	0.00494245	HC
Lachnoanaerobaculum umeaense	adenine	0.49051	0.000346259	0.0353314	HC
Lachnoanaerobaculum umeaense	ribose	0.509374	0.000185537	0.0275286	HC
Lachnoanaerobaculum umeaense	glycerate	0.500918	0.000246514	0.0307805	HC
Lachnoanaerobaculum umeaense	guanosine	0.475204	0.000559815	0.0435417	HC
Lachnoanaerobaculum umeaense	gamma-glutamylleucine	0.621337	1.9e-06	0.0033473	HC
Lachnoanaerobaculum umeaense	diaminopimelate	0.516327	0.000146057	0.0249349	HC
Lachnoanaerobaculum umeaense	imidazole lactate	0.462653	0.000816642	0.0499689	HC
Lachnoanaerobaculum umeaense	N-acetylglutamate	0.498265	0.000269093	0.0317496	HC
Lachnoanaerobaculum umeaense	N-alpha-acetylornithine	0.506224	0.000206432	0.0287223	HC
Lachnoanaerobaculum umeaense	xanthosine	0.48876	0.000366232	0.036183	HC
Lachnoanaerobaculum umeaense	saccharin	0.497037	0.000280168	0.032161	HC
Lachnoanaerobaculum umeaense	nicotinic acid mononucleotide (NaMN)	0.543133	5.52e-05	0.0165575	HC
Lachnoanaerobaculum umeaense	3-hydroxylaurate	0.516735	0.000143996	0.024769	HC
Lachnoanaerobaculum umeaense	threonylphenylalanine	-0.502475	0.000234079	0.0300187	HC
Lachnoanaerobaculum umeaense	N-acetylglutamine	0.550918	4.1e-05	0.0148509	HC
Lachnoanaerobaculum umeaense	gamma-glutamyl-epsilon-lysine	0.462869	0.000811453	0.0498903	HC
Lachnoanaerobaculum umeaense	gamma-glutamylthreonine	0.593438	6.99e-06	0.00650088	HC
Lachnoanaerobaculum umeaense	nicotinate ribonucleoside	0.652653	3.74e-07	0.00142073	HC
Lachnoanaerobaculum umeaense	5-methyluridine (ribothymidine)	0.553222	3.75e-05	0.0143589	HC
Lachnoanaerobaculum umeaense	1-stearoyl-GPG (18:0)	0.486801	0.000389822	0.0373064	HC
Lachnoanaerobaculum umeaense	gamma-glutamylisoleucine*	0.514315	0.00015661	0.0257396	HC
Lachnoanaerobaculum umeaense	oleoylcarnitine (C18:1)	0.464829	0.000765678	0.0486047	HC
Lachnoanaerobaculum umeaense	1-palmitoyl-GPE (16:0)	0.504962	0.000215392	0.0290265	HC
Lachnoanaerobaculum umeaense	sedoheptulose-7-phosphate	0.636122	9.01e-07	0.00243188	HC
Lachnoanaerobaculum umeaense	1-palmitoyl-GPI (16:0)	0.482076	0.00045246	0.0397616	HC
Lachnoanaerobaculum umeaense	N-acetylserine	0.480102	0.00048121	0.0408704	HC
Lachnoanaerobaculum umeaense	1-margaroyl-GPE (17:0)*	0.577037	1.42e-05	0.00869323	HC
Lachnoanaerobaculum umeaense	pantoate	0.476563	0.00053692	0.0427673	HC
Lachnoanaerobaculum umeaense	2-oxoarginine*	0.476958	0.000530422	0.0425883	HC
Lachnoanaerobaculum umeaense	(14 or 15)-methylpalmitate (a17:0 or i17:0)	0.496376	0.000286301	0.0324927	HC
Lachnoanaerobaculum umeaense	oleoyl-linoleoyl-glycerol (18:1/18:2) [2]	0.483839	0.000428094	0.0390178	HC
Lachnoanaerobaculum umeaense	lauryl sulfate	0.577245	1.41e-05	0.00864135	HC
Lachnoanaerobaculum umeaense	2-hydroxybehenate	0.504905	0.0002158	0.0290265	HC
Lachnoanaerobaculum umeaense	2-hydroxynervonate*	0.496465	0.000285468	0.0324315	HC
Lachnoanaerobaculum umeaense	eicosanoylsphingosine (d20:1)*	0.463808	0.000789222	0.0492261	HC
Lachnoanaerobaculum umeaense	2-hydroxyarachidate*	0.508468	0.000191341	0.0278544	HC
Lachnoanaerobaculum umeaense	diacetylspermidine*	0.486327	0.000395732	0.0374654	HC
Lachnoanaerobaculum umeaense	X-17910	0.483454	0.00043331	0.0391881	HC
Lachnoanaerobaculum umeaense	X-23782	0.52168	0.000121049	0.0228607	HC
Lachnoanaerobaculum umeaense	X-25028	0.552535	3.85e-05	0.0145047	HC
Lachnoanaerobaculum umeaense	X-25055	0.616671	2.38e-06	0.00364308	HC
Lachnoanaerobaculum umeaense	X-25111	0.487215	0.000384724	0.0371737	HC
Lachnoanaerobaculum umeaense	X-25563	0.487934	0.000376008	0.0366604	HC
Lachnoanaerobaculum umeaense	X-25958	0.612245	2.94e-06	0.00402751	HC
Lachnoanaerobaculum umeaense	X-26127	0.472613	0.000605922	0.0448529	HC
Lachnoanaerobaculum umeaense	X-26263	0.51102	0.0001754	0.0268646	HC
Leptotrichia sp. oral taxon 212	catechol sulfate	-0.465323	0.000754519	0.0484043	HC
Leptotrichia sp. oral taxon 212	N6-succinyladenosine	-0.505558	0.000211119	0.0289295	HC
Neisseria flavescens	1,3-diaminopropane	0.500893	0.00024672	0.0307805	HC
Neisseria flavescens	gamma-glutamylglutamate	-0.487281	0.000383918	0.0371543	HC
Neisseria flavescens	glycerate	-0.474184	0.000577579	0.0440631	HC
Neisseria flavescens	N(1)-acetylspermine	-0.470853	0.000639159	0.0455008	HC
Neisseria flavescens	gamma-glutamylhistidine	-0.595483	6.38e-06	0.0061133	HC
Neisseria flavescens	nicotinamide ribonucleotide (NMN)	-0.585366	9.97e-06	0.00748351	HC
Neisseria flavescens	glucuronate	-0.493594	0.000313449	0.0338567	HC
Neisseria flavescens	imidazole lactate	-0.484898	0.000414035	0.0383132	HC
Neisseria flavescens	glycerophosphorylcholine (GPC)	-0.518776	0.000134085	0.0239291	HC
Neisseria flavescens	saccharin	-0.472206	0.000613466	0.0449928	HC
Neisseria flavescens	N-(2-furoyl)glycine	-0.47113	0.000633809	0.045424	HC
Neisseria flavescens	N-acetylhistidine	-0.544796	5.18e-05	0.0163064	HC
Neisseria flavescens	1,3,7-trimethylurate	-0.560384	2.82e-05	0.0125053	HC
Neisseria flavescens	glycerophosphoglycerol	-0.500778	0.000247663	0.0308172	HC
Neisseria flavescens	glycerophosphoinositol*	-0.517551	0.000139955	0.024405	HC
Neisseria flavescens	linoleoylcarnitine (C18:2)*	-0.498189	0.00026977	0.0318124	HC
Neisseria flavescens	arabitol/xylitol	-0.464361	0.000776395	0.0488182	HC
Neisseria flavescens	citraconate/glutaconate	-0.48051	0.000475132	0.0406518	HC
Neisseria flavescens	glycerophosphoserine*	-0.471393	0.000628786	0.045314	HC
Neisseria flavescens	X-23423	-0.481247	0.00046434	0.0402473	HC
Neisseria flavescens	X-23593	-0.472606	0.00060605	0.0448529	HC
Neisseria flavescens	X-24811	-0.486819	0.0003896	0.0373064	HC
Neisseria sp. 10022	glycerate	-0.482857	0.000441509	0.0393463	HC
Neisseria sp. 10022	gamma-glutamylhistidine	-0.519519	0.000130634	0.0236427	HC
Neisseria sp. 10022	gamma-glutamylleucine	-0.479428	0.000491395	0.0412585	HC
Neisseria sp. 10022	nicotinamide ribonucleotide (NMN)	-0.518931	0.000133359	0.0238767	HC
Neisseria sp. 10022	imidazole lactate	-0.483878	0.000427573	0.0389893	HC
Neisseria sp. 10022	gamma-glutamylphenylalanine	-0.488106	0.000373955	0.0365822	HC
Neisseria sp. 10022	saccharin	-0.491519	0.0003352	0.0348685	HC
Neisseria sp. 10022	N-acetylarginine	-0.481224	0.000464663	0.0402473	HC
Neisseria sp. 10022	N-acetylhistidine	-0.564286	2.41e-05	0.0115836	HC
Neisseria sp. 10022	gamma-glutamylthreonine	-0.507852	0.000195386	0.0280053	HC
Neisseria sp. 10022	nicotinate ribonucleoside	-0.462959	0.000809293	0.0498903	HC
Neisseria sp. 10022	lauryl sulfate	-0.469694	0.000661924	0.046211	HC
Neisseria sp. ZJ785	glycerate	-0.464388	0.000775777	0.048796	HC
Neisseria sp. ZJ785	gamma-glutamylhistidine	-0.476191	0.000543102	0.0430401	HC
Neisseria sp. ZJ785	nicotinamide ribonucleotide (NMN)	-0.503317	0.000227596	0.0296818	HC
Neisseria sp. ZJ785	glycerophosphorylcholine (GPC)	-0.477245	0.000525756	0.0424457	HC
Neisseria sp. ZJ785	N-acetylarginine	-0.472041	0.000616545	0.0450403	HC
Neisseria sp. ZJ785	N-acetylhistidine	-0.528163	9.6e-05	0.020958	HC
Neisseria sp. ZJ785	glycerophosphoglycerol	-0.471441	0.000627876	0.045314	HC
Neisseria sp. ZJ785	linoleoylcarnitine (C18:2)*	-0.478415	0.000507088	0.0418415	HC
Neisseria sp. ZJ785	2-hydroxyibuprofen	-0.501701	0.000240191	0.0303371	HC
Neisseria sp. ZJ785	lauryl sulfate	-0.491122	0.000339509	0.0349989	HC
Neisseria sp. ZJ785	X-24811	-0.464738	0.000767747	0.0486519	HC
Neisseria weaveri	gamma-glutamylglutamate	-0.467916	0.000698283	0.0470072	HC
Neisseria weaveri	gamma-glutamylhistidine	-0.514482	0.000155709	0.0257066	HC
Neisseria weaveri	nicotinamide ribonucleotide (NMN)	-0.510562	0.000178169	0.0269263	HC
Neisseria weaveri	N-acetylhistidine	-0.505918	0.000208573	0.0288305	HC
Neisseria zalophi	glycerate	-0.467347	0.000710285	0.047424	HC
Neisseria zalophi	N(1)-acetylspermine	-0.471873	0.000619686	0.0450812	HC
Neisseria zalophi	gamma-glutamylhistidine	-0.500964	0.000246138	0.0307707	HC
Neisseria zalophi	nicotinamide ribonucleotide (NMN)	-0.49852	0.000266845	0.03162	HC
Neisseria zalophi	N-(2-furoyl)glycine	-0.470014	0.000655567	0.0459947	HC
Neisseria zalophi	N-acetylhistidine	-0.517653	0.000139457	0.0243555	HC
Neisseria zalophi	1,3,7-trimethylurate	-0.541567	5.86e-05	0.0170562	HC
Neisseria zalophi	glycerophosphoglycerol	-0.472002	0.000617276	0.0450458	HC
Neisseria zalophi	X-13838	-0.471799	0.00062109	0.0451181	HC
Neisseria zalophi	X-24811	-0.508058	0.000194025	0.0280047	HC
Neisseria zalophi	X-26236	-0.470112	0.000653625	0.0459947	HC
Parabacteroides distasonis	2'-deoxyadenosine	0.518377	0.000135968	0.0240401	HC
Parabacteroides distasonis	ribose 1-phosphate	0.46467	0.000769298	0.0486912	HC
Parabacteroides distasonis	dehydroascorbate	-0.535565	7.33e-05	0.0184808	HC
Parabacteroides distasonis	inosine	0.485523	0.00040594	0.0380304	HC
Parabacteroides distasonis	myo-inositol	-0.506237	0.000206342	0.0287223	HC
Parabacteroides distasonis	adenosine	0.492755	0.000322086	0.0342274	HC
Parabacteroides distasonis	thymidine	0.498469	0.000267292	0.0316404	HC
Parabacteroides distasonis	3-phenylpropionate (hydrocinnamate)	0.477571	0.000520493	0.0422685	HC
Parabacteroides distasonis	2'-deoxyinosine	0.465461	0.000751415	0.048362	HC
Parabacteroides distasonis	acetylcarnitine (C2)	-0.599898	5.23e-06	0.00551018	HC
Parabacteroides distasonis	butyrylcarnitine (C4)	-0.585734	9.81e-06	0.00748351	HC
Parabacteroides distasonis	propionylcarnitine (C3)	-0.62077	1.95e-06	0.0033473	HC
Parabacteroides distasonis	5-methyluridine (ribothymidine)	0.536227	7.15e-05	0.0183892	HC
Parabacteroides distasonis	C-glycosyltryptophan	-0.514095	0.000157806	0.0258341	HC
Parabacteroides distasonis	(S)-3-hydroxybutyrylcarnitine	-0.511274	0.000173884	0.0268621	HC
Parabacteroides distasonis	X-17861	-0.47974	0.000486653	0.0409884	HC
Parabacteroides distasonis	X-22162	-0.486033	0.000399434	0.0376926	HC
Pauljensenia hongkongensis	mevalonate	0.481735	0.000457312	0.0399333	HC
Pauljensenia hongkongensis	4-hydroxyphenylacetate	0.475651	0.000552193	0.0433416	HC
Pauljensenia hongkongensis	N('1)-acetylspermidine	0.501122	0.00024485	0.0306445	HC
Pauljensenia hongkongensis	arachidonate (20:4n6)	0.466782	0.000722383	0.0476352	HC
Pauljensenia hongkongensis	threonine	0.500714	0.000248187	0.0308172	HC
Pauljensenia hongkongensis	N-acetylvaline	0.48439	0.000420723	0.0386715	HC
Pauljensenia hongkongensis	gamma-glutamylglutamine	0.46272	0.000815027	0.0499456	HC
Pauljensenia hongkongensis	gamma-glutamylleucine	0.615824	2.48e-06	0.00366744	HC
Pauljensenia hongkongensis	methylsuccinate	0.519184	0.00013218	0.0237234	HC
Pauljensenia hongkongensis	4-acetamidophenylglucuronide	0.514342	0.000156461	0.0257396	HC
Pauljensenia hongkongensis	glycerol 3-phosphate	-0.519758	0.000129539	0.023537	HC
Pauljensenia hongkongensis	imidazole lactate	0.487857	0.000376936	0.0366947	HC
Pauljensenia hongkongensis	N-acetylglutamate	0.491122	0.000339509	0.0349989	HC
Pauljensenia hongkongensis	gamma-glutamylphenylalanine	0.553446	3.71e-05	0.014321	HC
Pauljensenia hongkongensis	docosahexaenoate (DHA; 22:6n3)	0.478933	0.000499009	0.0415895	HC
Pauljensenia hongkongensis	saccharin	0.565298	2.32e-05	0.0113653	HC
Pauljensenia hongkongensis	nicotinic acid mononucleotide (NaMN)	0.47316	0.000595903	0.0446118	HC
Pauljensenia hongkongensis	N-acetylglutamine	0.537959	6.71e-05	0.0179345	HC
Pauljensenia hongkongensis	gamma-glutamyl-epsilon-lysine	0.569096	1.98e-05	0.0103842	HC
Pauljensenia hongkongensis	N-acetylthreonine	0.51949	0.000130766	0.0236427	HC
Pauljensenia hongkongensis	N-acetylhistidine	0.49449	0.000304464	0.0333931	HC
Pauljensenia hongkongensis	nicotinamide riboside	0.476345	0.000540532	0.0429	HC
Pauljensenia hongkongensis	gamma-glutamylthreonine	0.65099	4.1e-07	0.00149688	HC
Pauljensenia hongkongensis	nicotinate ribonucleoside	0.574388	1.59e-05	0.00925582	HC
Pauljensenia hongkongensis	gamma-glutamylisoleucine*	0.569992	1.91e-05	0.0101221	HC
Pauljensenia hongkongensis	4-hydroxybutyrate (GHB)	0.521122	0.000123459	0.022943	HC
Pauljensenia hongkongensis	N6-acetyllysine	0.522959	0.000115685	0.0223614	HC
Pauljensenia hongkongensis	(16 or 17)-methylstearate (a19:0 or i19:0)	0.46252	0.000819866	0.0499857	HC
Pauljensenia hongkongensis	pantoate	0.511671	0.000171536	0.0266995	HC
Pauljensenia hongkongensis	(14 or 15)-methylpalmitate (a17:0 or i17:0)	0.4634	0.00079882	0.0496223	HC
Pauljensenia hongkongensis	oleoyl-linoleoyl-glycerol (18:1/18:2) [2]	0.523534	0.000113346	0.0221623	HC
Pauljensenia hongkongensis	N-propionylmethionine	0.569441	1.95e-05	0.0103298	HC
Pauljensenia hongkongensis	lauryl sulfate	0.504898	0.000215855	0.0290265	HC
Pauljensenia hongkongensis	1-stearoyl-GPS (18:0)*	0.499545	0.000257975	0.0311921	HC
Pauljensenia hongkongensis	N-delta-acetylornithine	0.492347	0.000326364	0.034433	HC
Pauljensenia hongkongensis	1-(1-enyl-palmitoyl)-2-palmitoyl-GPC (P-16:0/16:0)*	0.538045	6.68e-05	0.0179345	HC
Pauljensenia hongkongensis	propionylglutamine	0.47464	0.000569568	0.0437382	HC
Pauljensenia hongkongensis	gamma-glutamyl-alpha-lysine	0.489852	0.000353653	0.0356077	HC
Pauljensenia hongkongensis	2-hydroxynervonate*	0.525129	0.000107077	0.0217509	HC
Pauljensenia hongkongensis	N-(2-hydroxypalmitoyl)-sphingosine (d18:1/16:0(2OH))	0.481807	0.000456285	0.0399258	HC
Pauljensenia hongkongensis	eicosanoylsphingosine (d20:1)*	0.472792	0.000602619	0.0447799	HC
Pauljensenia hongkongensis	2-hydroxyarachidate*	0.50631	0.000205841	0.0287135	HC
Pauljensenia hongkongensis	ala-leu-ala	0.482264	0.000449795	0.039662	HC
Pauljensenia hongkongensis	ala-ile-ala	0.502245	0.000235883	0.0301106	HC
Pauljensenia hongkongensis	X-14263	0.511411	0.000173073	0.0268543	HC
Pauljensenia hongkongensis	X-14383	0.507205	0.00019971	0.0282336	HC
Pauljensenia hongkongensis	X-15853	0.52666	0.00010136	0.021337	HC
Pauljensenia hongkongensis	X-17910	0.622455	1.8e-06	0.00332581	HC
Pauljensenia hongkongensis	X-20100	0.519998	0.000128452	0.0233781	HC
Pauljensenia hongkongensis	X-22085	0.50397	0.000222673	0.0294206	HC
Pauljensenia hongkongensis	X-24084	0.547943	4.6e-05	0.0155854	HC
Pauljensenia hongkongensis	X-25028	0.496175	0.000288191	0.032565	HC
Pauljensenia hongkongensis	X-25043	0.497374	0.000277089	0.032006	HC
Pauljensenia hongkongensis	X-25076	0.591829	7.51e-06	0.00675508	HC
Pauljensenia hongkongensis	X-25111	0.494669	0.000302695	0.0333237	HC
Pauljensenia hongkongensis	X-25477	0.463534	0.000795651	0.0494672	HC
Pauljensenia hongkongensis	X-25563	0.477146	0.000527363	0.0425016	HC
Pauljensenia hongkongensis	X-25670	0.523984	0.000111543	0.0220655	HC
Pauljensenia hongkongensis	X-25676	0.531288	8.57e-05	0.020187	HC
Pauljensenia hongkongensis	X-25681	0.625847	1.52e-06	0.00328148	HC
Pauljensenia hongkongensis	X-25711	0.484553	0.000418568	0.0385187	HC
Pauljensenia hongkongensis	X-25716	0.487532	0.000380862	0.0369626	HC
Pauljensenia hongkongensis	X-25758	0.487188	0.000385051	0.037189	HC
Porphyromonas somerae	dehydroascorbate	-0.466611	0.000726086	0.0476846	HC
Porphyromonas somerae	thymidine	0.470816	0.000639859	0.0455213	HC
Porphyromonas somerae	carnitine	-0.486327	0.000395732	0.0374654	HC
Porphyromonas somerae	3-phenylpropionate (hydrocinnamate)	0.497372	0.00027711	0.032006	HC
Porphyromonas somerae	phenylacetate	0.470966	0.000636959	0.0454422	HC
Porphyromonas somerae	acetylcarnitine (C2)	-0.541429	5.89e-05	0.017062	HC
Porphyromonas somerae	propionylcarnitine (C3)	-0.537428	6.84e-05	0.0180295	HC
Porphyromonas somerae	2-aminophenol sulfate	-0.507505	0.000197691	0.0281117	HC
Porphyromonas somerae	3-formylindole	0.479286	0.000493577	0.0413471	HC
Porphyromonas somerae	cis-3,4-methyleneheptanoylcarnitine	-0.517103	0.00014216	0.0246417	HC
Porphyromonas sp. oral taxon 275	1,3-diaminopropane	0.50319	0.000228565	0.0297377	HC
Porphyromonas sp. oral taxon 275	histidine	-0.464557	0.000771883	0.0486912	HC
Porphyromonas sp. oral taxon 275	dihydroorotate	-0.504745	0.000216963	0.0290664	HC
Porphyromonas sp. oral taxon 275	tyramine	-0.509808	0.000182816	0.027317	HC
Porphyromonas sp. oral taxon 275	creatine	-0.605408	4.06e-06	0.00470467	HC
Porphyromonas sp. oral taxon 275	carnitine	-0.497449	0.000276409	0.032006	HC
Porphyromonas sp. oral taxon 275	3-phenylpropionate (hydrocinnamate)	0.706099	1.45e-08	0.000365961	HC
Porphyromonas sp. oral taxon 275	maltotetraose	-0.462809	0.000812901	0.0499016	HC
Porphyromonas sp. oral taxon 275	indolelactate	0.466951	0.000718756	0.0475432	HC
Porphyromonas sp. oral taxon 275	1,5-anhydroglucitol (1,5-AG)	-0.507961	0.000194663	0.0280053	HC
Porphyromonas sp. oral taxon 275	maleate	-0.498776	0.000264611	0.0315586	HC
Porphyromonas sp. oral taxon 275	indolepropionate	0.475474	0.000555202	0.0434337	HC
Porphyromonas sp. oral taxon 275	O-acetylhomoserine	-0.477041	0.000529076	0.0425733	HC
Porphyromonas sp. oral taxon 275	N-acetylarginine	-0.493265	0.00031681	0.0340424	HC
Porphyromonas sp. oral taxon 275	erythronate*	-0.543776	5.39e-05	0.0164518	HC
Porphyromonas sp. oral taxon 275	3-(3-amino-3-carboxypropyl)uridine*	-0.514025	0.000158187	0.0258446	HC
Porphyromonas sp. oral taxon 275	3-ketosphinganine	0.508789	0.000189271	0.0277362	HC
Porphyromonas sp. oral taxon 275	glycerophosphoinositol*	-0.58449	1.04e-05	0.00762253	HC
Porphyromonas sp. oral taxon 275	N6-succinyladenosine	-0.502182	0.000236374	0.0301184	HC
Porphyromonas sp. oral taxon 275	3-dehydroshikimate	-0.528205	9.59e-05	0.020958	HC
Porphyromonas sp. oral taxon 275	3-(4-hydroxyphenyl)propionate	0.516633	0.000144509	0.0247858	HC
Porphyromonas sp. oral taxon 275	indolin-2-one	0.515974	0.000147859	0.0251259	HC
Porphyromonas sp. oral taxon 275	citraconate/glutaconate	-0.606327	3.89e-06	0.0046805	HC
Porphyromonas sp. oral taxon 275	linoleoyl-linolenoyl-glycerol (18:2/18:3) [1]*	-0.464324	0.000777236	0.048832	HC
Porphyromonas sp. oral taxon 275	linoleoyl-linolenoyl-glycerol (18:2/18:3) [2]*	-0.502237	0.000235939	0.0301106	HC
Porphyromonas sp. oral taxon 275	2,6-dihydroxybenzoic acid	-0.515268	0.000151525	0.0253577	HC
Porphyromonas sp. oral taxon 275	X-23593	-0.552381	3.87e-05	0.0145047	HC
Prevotella buccalis	2'-deoxyadenosine	0.492081	0.000329182	0.0345574	HC
Prevotella buccalis	ribose 1-phosphate	0.542644	5.62e-05	0.0166852	HC
Prevotella buccalis	inosine	0.523381	0.000113965	0.0221798	HC
Prevotella buccalis	tryptophan	0.466837	0.000721209	0.0475912	HC
Prevotella buccalis	nicotinate	0.497551	0.000275485	0.032006	HC
Prevotella buccalis	adenosine	0.507449	0.000198068	0.0281277	HC
Prevotella buccalis	thymidine	0.485306	0.000408729	0.0381101	HC
Prevotella buccalis	phenylacetate	0.519237	0.000131934	0.023718	HC
Prevotella buccalis	diaminopimelate	0.482857	0.000441509	0.0393463	HC
Prevotella buccalis	2'-deoxycytidine	0.477906	0.000515132	0.0420189	HC
Prevotella buccalis	acetylcarnitine (C2)	-0.506633	0.000203609	0.0285286	HC
Prevotella buccalis	indoleacetate	0.476594	0.000536414	0.0427616	HC
Prevotella buccalis	nicotinic acid mononucleotide (NaMN)	0.465693	0.000746253	0.0483037	HC
Prevotella buccalis	propionylcarnitine (C3)	-0.51217	0.000168622	0.0265459	HC
Prevotella buccalis	5-methyluridine (ribothymidine)	0.513361	0.000161854	0.0260904	HC
Prevotella buccalis	cysteinylglycine disulfide*	0.476358	0.000540314	0.0428981	HC
Prevotella buccalis	3-(4-hydroxyphenyl)propionate	0.469184	0.000672178	0.0462823	HC
Prevotella buccalis	X-15503	-0.469752	0.000660757	0.0461881	HC
Prevotella buccalis	X-25055	0.470512	0.000645776	0.0456646	HC
Prevotella buccalis	X-25958	0.463776	0.000789985	0.0492261	HC
Prevotella copri	ribose 1-phosphate	0.472953	0.000599672	0.0447419	HC
Prevotella copri	nicotinate	0.468469	0.000686773	0.0467608	HC
Prevotella copri	glycerol 3-phosphate	-0.487768	0.000378014	0.0367817	HC
Prevotella copri	acetylcarnitine (C2)	-0.490306	0.000348536	0.0353508	HC
Prevotella copri	nicotinic acid mononucleotide (NaMN)	0.514536	0.000155419	0.0257066	HC
Prevotella copri	propionylcarnitine (C3)	-0.494684	0.000302551	0.0333237	HC
Prevotella copri	5-methyluridine (ribothymidine)	0.488125	0.000373728	0.0365822	HC
Prevotella copri	pheophytin A	-0.47245	0.00060892	0.0448529	HC
Prevotella copri	X-25958	0.465306	0.000754894	0.0484043	HC
Prevotella corporis	4-hydroxyphenylacetate	0.511383	0.000173234	0.0268543	HC
Prevotella corporis	2'-deoxyadenosine	0.464542	0.000772244	0.0486912	HC
Prevotella corporis	ribose 1-phosphate	0.480469	0.000475736	0.0406617	HC
Prevotella corporis	inosine	0.530881	8.7e-05	0.020333	HC
Prevotella corporis	uridine	0.500204	0.000252417	0.0310043	HC
Prevotella corporis	2'-deoxyuridine	0.467278	0.000711754	0.0474647	HC
Prevotella corporis	tryptophan	0.470612	0.000643821	0.0456264	HC
Prevotella corporis	nicotinate	0.557347	3.19e-05	0.0131952	HC
Prevotella corporis	adenosine	0.465	0.000761798	0.0484787	HC
Prevotella corporis	thymidine	0.469898	0.000657862	0.0460441	HC
Prevotella corporis	adenine	0.480816	0.00047062	0.04047	HC
Prevotella corporis	pantothenate	0.46515	0.000758419	0.0484509	HC
Prevotella corporis	gamma-glutamylleucine	0.551914	3.94e-05	0.0146764	HC
Prevotella corporis	nicotinamide ribonucleotide (NMN)	0.588529	8.68e-06	0.00708929	HC
Prevotella corporis	phenylacetate	0.482702	0.000443659	0.0394284	HC
Prevotella corporis	diaminopimelate	0.479286	0.000493577	0.0413471	HC
Prevotella corporis	glycerol 3-phosphate	-0.559402	2.94e-05	0.0127101	HC
Prevotella corporis	imidazole lactate	0.478367	0.000507831	0.0418415	HC
Prevotella corporis	xanthosine	0.473125	0.000596538	0.0446194	HC
Prevotella corporis	saccharin	0.467199	0.000713447	0.0474892	HC
Prevotella corporis	nicotinic acid mononucleotide (NaMN)	0.584951	1.02e-05	0.00755815	HC
Prevotella corporis	propionylcarnitine (C3)	-0.468454	0.000687093	0.0467682	HC
Prevotella corporis	gamma-glutamylthreonine	0.513571	0.000160685	0.026017	HC
Prevotella corporis	nicotinate ribonucleoside	0.551224	4.05e-05	0.0148002	HC
Prevotella corporis	5-methyluridine (ribothymidine)	0.525412	0.000105999	0.0216948	HC
Prevotella corporis	(12 or 13)-methylmyristate (a15:0 or i15:0)	0.499646	0.000257118	0.031188	HC
Prevotella corporis	cysteinylglycine disulfide*	0.463974	0.000785364	0.0491048	HC
Prevotella corporis	pantoate	0.476051	0.000545441	0.0431188	HC
Prevotella corporis	lauryl sulfate	0.620816	1.95e-06	0.0033473	HC
Prevotella corporis	3-formylindole	0.468061	0.000695241	0.0469746	HC
Prevotella corporis	X-25055	0.548896	4.43e-05	0.0153789	HC
Prevotella corporis	X-25680	0.464558	0.000771858	0.0486912	HC
Prevotella corporis	X-25958	0.568469	2.03e-05	0.0104746	HC
Prevotella corporis	X-26263	0.51051	0.000178487	0.0269263	HC
Prevotella ruminicola	2'-deoxyadenosine	0.49529	0.000296633	0.0329194	HC
Prevotella ruminicola	ribose 1-phosphate	0.481748	0.000457126	0.0399333	HC
Prevotella ruminicola	tryptophan	0.475408	0.000556322	0.0434337	HC
Prevotella ruminicola	thymidine	0.462959	0.000809293	0.0498903	HC
Prevotella ruminicola	2'-deoxycytidine	0.464537	0.000772343	0.0486912	HC
Prevotella ruminicola	2'-deoxyinosine	0.463315	0.000800816	0.0496745	HC
Prevotella ruminicola	acetylcarnitine (C2)	-0.477449	0.000522455	0.0423498	HC
Prevotella ruminicola	butyrylcarnitine (C4)	-0.489341	0.000359484	0.0359158	HC
Prevotella ruminicola	nicotinic acid mononucleotide (NaMN)	0.509336	0.000185779	0.0275286	HC
Prevotella ruminicola	propionylcarnitine (C3)	-0.494837	0.000301044	0.0332582	HC
Prevotella ruminicola	5-methyluridine (ribothymidine)	0.492657	0.000323106	0.0342745	HC
Prevotella sp. oral taxon 299	tyramine	-0.462501	0.000820316	0.0499873	HC
Prevotella sp. oral taxon 299	3-phenylpropionate (hydrocinnamate)	0.531666	8.46e-05	0.0200602	HC
Prevotella sp. oral taxon 299	glycerophosphoinositol*	-0.547959	4.59e-05	0.0155854	HC
Prevotella sp. oral taxon 475	2'-deoxyadenosine	0.477586	0.000520243	0.0422638	HC
Prevotella sp. oral taxon 475	3-phenylpropionate (hydrocinnamate)	0.48002	0.000482434	0.0408901	HC
Prevotella sp. oral taxon 475	5-methyluridine (ribothymidine)	0.500176	0.000252648	0.0310043	HC
Prevotella sp. Rep29	2'-deoxyadenosine	0.49322	0.00031728	0.034045	HC
Prevotella sp. Rep29	ribose 1-phosphate	0.481645	0.00045859	0.040029	HC
Prevotella sp. Rep29	propionylcarnitine (C3)	-0.47822	0.000510156	0.0419234	HC
Prevotella sp. Rep29	5-methyluridine (ribothymidine)	0.508623	0.000190341	0.0277822	HC
Prevotella sp. Rep29	X-17861	-0.469259	0.000670648	0.0462823	HC
Riemerella anatipestifer	mevalonate	-0.496531	0.000284854	0.0323952	HC
Riemerella anatipestifer	5,6-dihydrothymine	-0.509694	0.000183528	0.0273678	HC
Riemerella anatipestifer	malonate	-0.494388	0.000305476	0.0334158	HC
Riemerella anatipestifer	trans-4-hydroxyproline	-0.463163	0.000804427	0.0497323	HC
Riemerella anatipestifer	N-acetylvaline	-0.510828	0.000176557	0.0269109	HC
Riemerella anatipestifer	gamma-glutamylhistidine	-0.579858	1.26e-05	0.00833655	HC
Riemerella anatipestifer	N-acetylglutamate	-0.567245	2.14e-05	0.0108686	HC
Riemerella anatipestifer	maleate	-0.481224	0.000464663	0.0402473	HC
Riemerella anatipestifer	1-methylhistidine	-0.538658	6.53e-05	0.0178569	HC
Riemerella anatipestifer	N-acetyltyrosine	-0.467308	0.000711117	0.047461	HC
Riemerella anatipestifer	O-acetylhomoserine	-0.476837	0.000532415	0.0426289	HC
Riemerella anatipestifer	N-acetylhistidine	-0.54398	5.35e-05	0.0164518	HC
Riemerella anatipestifer	gamma-glutamylglycine	-0.487555	0.000380587	0.0369563	HC
Riemerella anatipestifer	nicotinate ribonucleoside	-0.486939	0.000388114	0.037305	HC
Riemerella anatipestifer	3-(3-amino-3-carboxypropyl)uridine*	-0.536645	7.04e-05	0.0182641	HC
Riemerella anatipestifer	gulonate*	-0.531429	8.53e-05	0.0201682	HC
Riemerella anatipestifer	glycerophosphoglycerol	-0.484247	0.000422625	0.0387788	HC
Riemerella anatipestifer	N-delta-acetylornithine	-0.558163	3.08e-05	0.0129594	HC
Riemerella anatipestifer	ribulose/xylulose	-0.506966	0.000201329	0.028363	HC
Riemerella anatipestifer	1,2,3-benzenetriol sulfate (2)	-0.509283	0.000186115	0.0275286	HC
Riemerella anatipestifer	gamma-tocopherol/beta-tocopherol	-0.554057	3.63e-05	0.0142188	HC
Riemerella anatipestifer	1-stearoyl-2-dihomo-linolenoyl-GPC (18:0/20:3n3 or 6)*	-0.47811	0.000511891	0.042012	HC
Riemerella anatipestifer	N,N,N-trimethyl-alanylproline betaine (TMAP)	-0.48537	0.00040791	0.0380947	HC
Riemerella anatipestifer	hydroxy-N6,N6,N6-trimethyllysine*	-0.583217	1.09e-05	0.00785433	HC
Riemerella anatipestifer	1-stearoyl-2-adrenoyl-GPS (18:0/22:4)*	-0.493005	0.000319497	0.0341168	HC
Riemerella anatipestifer	N,N-dimethyl-pro-pro	-0.485152	0.000410731	0.0382035	HC
Riemerella anatipestifer	N-lactoyl valine	-0.474946	0.000564253	0.043659	HC
Riemerella anatipestifer	X-11861	-0.483409	0.000433927	0.0392118	HC
Riemerella anatipestifer	X-17910	-0.480194	0.000479828	0.0408391	HC
Riemerella anatipestifer	X-21283	-0.530204	8.92e-05	0.0204458	HC
Riemerella anatipestifer	X-23432	-0.494621	0.000303173	0.0333443	HC
Riemerella anatipestifer	X-26255	-0.495297	0.000296565	0.0329194	HC
Schaalia cardiffensis	4-hydroxyphenylacetate	0.585503	9.91e-06	0.00748351	HC
Schaalia cardiffensis	inosine	0.489094	0.00036234	0.0360722	HC
Schaalia cardiffensis	thiamin (vitamin B1)	0.530202	8.92e-05	0.0204458	HC
Schaalia cardiffensis	gamma-glutamylleucine	0.561919	2.65e-05	0.0120111	HC
Schaalia cardiffensis	nicotinamide ribonucleotide (NMN)	0.536687	7.03e-05	0.0182641	HC
Schaalia cardiffensis	methylsuccinate	0.495204	0.000297466	0.0329384	HC
Schaalia cardiffensis	phenylacetate	0.492193	0.00032799	0.0345355	HC
Schaalia cardiffensis	diaminopimelate	0.48551	0.000406099	0.0380304	HC
Schaalia cardiffensis	glycerol 3-phosphate	-0.515472	0.000150456	0.0252748	HC
Schaalia cardiffensis	N-acetylglutamate	0.492245	0.000327441	0.0344972	HC
Schaalia cardiffensis	N-alpha-acetylornithine	0.497857	0.000272729	0.0319731	HC
Schaalia cardiffensis	nicotinic acid mononucleotide (NaMN)	0.61814	2.22e-06	0.00351024	HC
Schaalia cardiffensis	gamma-glutamyl-epsilon-lysine	0.463124	0.000805359	0.049776	HC
Schaalia cardiffensis	gamma-glutamylthreonine	0.575361	1.53e-05	0.00917256	HC
Schaalia cardiffensis	nicotinate ribonucleoside	0.511224	0.000174179	0.0268643	HC
Schaalia cardiffensis	gamma-glutamylisoleucine*	0.498086	0.000270683	0.0318518	HC
Schaalia cardiffensis	1-ribosyl-imidazoleacetate*	0.511268	0.000173921	0.0268621	HC
Schaalia cardiffensis	pantoate	0.550668	4.14e-05	0.014895	HC
Schaalia cardiffensis	propionylglutamine	0.491479	0.000335635	0.034877	HC
Schaalia cardiffensis	ala-ile-ala	0.465611	0.000748075	0.0483506	HC
Schaalia cardiffensis	X-17910	0.465579	0.000748779	0.048362	HC
Schaalia cardiffensis	X-25681	0.494605	0.000303325	0.0333443	HC
Schaalia cardiffensis	X-25958	0.492857	0.000321024	0.0341943	HC
Schaalia meyeri	4-hydroxyphenylacetate	0.595304	6.43e-06	0.00613598	HC
Schaalia meyeri	malonate	0.470102	0.000653823	0.0459947	HC
Schaalia meyeri	thiamin (vitamin B1)	0.476986	0.000529963	0.042577	HC
Schaalia meyeri	gamma-glutamylleucine	0.701072	2.03e-08	0.000365961	HC
Schaalia meyeri	nicotinamide ribonucleotide (NMN)	0.53383	7.81e-05	0.0191932	HC
Schaalia meyeri	methylsuccinate	0.541122	5.96e-05	0.0171392	HC
Schaalia meyeri	phenylacetate	0.480865	0.0004699	0.0404396	HC
Schaalia meyeri	diaminopimelate	0.486224	0.000397015	0.0375223	HC
Schaalia meyeri	glycerol 3-phosphate	-0.551239	4.05e-05	0.0148002	HC
Schaalia meyeri	imidazole lactate	0.466224	0.000734517	0.0479806	HC
Schaalia meyeri	N-acetylglutamate	0.507449	0.000198068	0.0281277	HC
Schaalia meyeri	N-alpha-acetylornithine	0.496633	0.000283905	0.0323707	HC
Schaalia meyeri	gamma-glutamylphenylalanine	0.545278	5.09e-05	0.016252	HC
Schaalia meyeri	saccharin	0.508686	0.000189929	0.0277527	HC
Schaalia meyeri	nicotinic acid mononucleotide (NaMN)	0.567914	2.08e-05	0.0106538	HC
Schaalia meyeri	3-hydroxylaurate	0.477653	0.000519173	0.0422079	HC
Schaalia meyeri	propionylglycine	0.47666	0.000535322	0.0427616	HC
Schaalia meyeri	N-acetylglutamine	0.529184	9.25e-05	0.0206683	HC
Schaalia meyeri	gamma-glutamyl-epsilon-lysine	0.534044	7.75e-05	0.0191351	HC
Schaalia meyeri	N-acetylthreonine	0.48102	0.000467633	0.0403548	HC
Schaalia meyeri	N-acetylhistidine	0.54051	6.1e-05	0.0172897	HC
Schaalia meyeri	nicotinamide riboside	0.503431	0.000226725	0.0296384	HC
Schaalia meyeri	gamma-glutamylthreonine	0.681987	6.83e-08	0.000581836	HC
Schaalia meyeri	nicotinate ribonucleoside	0.62449	1.62e-06	0.00328148	HC
Schaalia meyeri	gamma-glutamylisoleucine*	0.617249	2.31e-06	0.0036182	HC
Schaalia meyeri	4-hydroxybutyrate (GHB)	0.522959	0.000115685	0.0223614	HC
Schaalia meyeri	sedoheptulose-7-phosphate	0.485816	0.000402183	0.0378001	HC
Schaalia meyeri	1-ribosyl-imidazoleacetate*	0.493528	0.000314126	0.0338803	HC
Schaalia meyeri	N-acetylserine	0.525918	0.000104094	0.0215389	HC
Schaalia meyeri	pantoate	0.608191	3.56e-06	0.00453811	HC
Schaalia meyeri	N-propionylmethionine	0.478254	0.000509615	0.0418945	HC
Schaalia meyeri	lauryl sulfate	0.471837	0.000620377	0.0450812	HC
Schaalia meyeri	2-piperidinone	0.463265	0.000802003	0.0496745	HC
Schaalia meyeri	N-delta-acetylornithine	0.477245	0.000525756	0.0424457	HC
Schaalia meyeri	propionylglutamine	0.534034	7.75e-05	0.0191351	HC
Schaalia meyeri	X-17910	0.573563	1.65e-05	0.00938249	HC
Schaalia meyeri	X-20100	0.464023	0.000784218	0.0490609	HC
Schaalia meyeri	X-24422	0.464994	0.000761933	0.0484787	HC
Schaalia meyeri	X-25028	0.496789	0.000282451	0.032321	HC
Schaalia meyeri	X-25076	0.523937	0.000111729	0.0220655	HC
Schaalia meyeri	X-25563	0.500666	0.000248586	0.0308493	HC
Schaalia meyeri	X-25680	0.479358	0.000492467	0.0413013	HC
Schaalia meyeri	X-25681	0.500849	0.000247083	0.0307841	HC
Schaalia meyeri	X-25711	0.485491	0.00040635	0.0380304	HC
Schaalia meyeri	X-25758	0.472178	0.000613974	0.0450016	HC
Schaalia meyeri	X-25958	0.517653	0.000139457	0.0243555	HC
Schaalia odontolytica	4-hydroxyphenylacetate	0.544462	5.25e-05	0.0163445	HC
Schaalia odontolytica	N('1)-acetylspermidine	0.492143	0.000328522	0.034545	HC
Schaalia odontolytica	inosine	0.462563	0.00081882	0.0499808	HC
Schaalia odontolytica	glutamine	0.484388	0.000420755	0.0386715	HC
Schaalia odontolytica	threonine	0.506633	0.000203609	0.0285286	HC
Schaalia odontolytica	gamma-glutamylglutamine	0.507936	0.000194829	0.0280053	HC
Schaalia odontolytica	gamma-glutamylleucine	0.721695	4.88e-09	0.000363452	HC
Schaalia odontolytica	nicotinamide ribonucleotide (NMN)	0.50199	0.000237891	0.0301993	HC
Schaalia odontolytica	methylsuccinate	0.528163	9.6e-05	0.020958	HC
Schaalia odontolytica	glycerol 3-phosphate	-0.537565	6.8e-05	0.0179814	HC
Schaalia odontolytica	imidazole lactate	0.517143	0.000141962	0.0246417	HC
Schaalia odontolytica	N-acetylglutamate	0.50051	0.000249872	0.0308871	HC
Schaalia odontolytica	gamma-glutamylphenylalanine	0.583971	1.06e-05	0.00767775	HC
Schaalia odontolytica	saccharin	0.535562	7.33e-05	0.0184808	HC
Schaalia odontolytica	nicotinic acid mononucleotide (NaMN)	0.587827	8.96e-06	0.00715321	HC
Schaalia odontolytica	threonylphenylalanine	-0.464761	0.000767218	0.0486461	HC
Schaalia odontolytica	propionylglycine	0.479105	0.000496354	0.0414149	HC
Schaalia odontolytica	N-acetylglutamine	0.528265	9.57e-05	0.020958	HC
Schaalia odontolytica	gamma-glutamyl-epsilon-lysine	0.572872	1.7e-05	0.00953928	HC
Schaalia odontolytica	N-acetylthreonine	0.492959	0.000319966	0.0341503	HC
Schaalia odontolytica	N-acetylhistidine	0.557551	3.16e-05	0.0131136	HC
Schaalia odontolytica	nicotinamide riboside	0.504511	0.000218678	0.0291599	HC
Schaalia odontolytica	gamma-glutamylthreonine	0.721512	4.95e-09	0.000363452	HC
Schaalia odontolytica	nicotinate ribonucleoside	0.652347	3.8e-07	0.00142073	HC
Schaalia odontolytica	gamma-glutamylisoleucine*	0.675376	1.02e-07	0.000683306	HC
Schaalia odontolytica	4-hydroxybutyrate (GHB)	0.498878	0.000263722	0.0315586	HC
Schaalia odontolytica	sedoheptulose-7-phosphate	0.465306	0.000754894	0.0484043	HC
Schaalia odontolytica	1-ribosyl-imidazoleacetate*	0.524403	0.000109891	0.0220099	HC
Schaalia odontolytica	N6-acetyllysine	0.477041	0.000529076	0.0425733	HC
Schaalia odontolytica	N-acetylserine	0.57449	1.58e-05	0.00925582	HC
Schaalia odontolytica	pantoate	0.566431	2.21e-05	0.0111005	HC
Schaalia odontolytica	cyclo(his-pro)	0.484818	0.000415087	0.038338	HC
Schaalia odontolytica	2-oxoarginine*	0.483491	0.000432809	0.0391852	HC
Schaalia odontolytica	oleoyl-linoleoyl-glycerol (18:1/18:2) [2]	0.489451	0.000358222	0.0358222	HC
Schaalia odontolytica	lauryl sulfate	0.52602	0.000103713	0.0214835	HC
Schaalia odontolytica	N-delta-acetylornithine	0.492857	0.000321024	0.0341943	HC
Schaalia odontolytica	1-(1-enyl-palmitoyl)-2-palmitoyl-GPC (P-16:0/16:0)*	0.467109	0.000715361	0.047504	HC
Schaalia odontolytica	propionylglutamine	0.513318	0.000162094	0.0260961	HC
Schaalia odontolytica	eicosanoylsphingosine (d20:1)*	0.468504	0.000686051	0.046755	HC
Schaalia odontolytica	X-17852	0.509347	0.000185708	0.0275286	HC
Schaalia odontolytica	X-17910	0.59375	6.89e-06	0.00643819	HC
Schaalia odontolytica	X-20100	0.473758	0.000585146	0.0442858	HC
Schaalia odontolytica	X-25028	0.50509	0.000214469	0.0290067	HC
Schaalia odontolytica	X-25055	0.465156	0.000758275	0.0484509	HC
Schaalia odontolytica	X-25076	0.551569	4e-05	0.0147568	HC
Schaalia odontolytica	X-25563	0.522805	0.000116319	0.0224489	HC
Schaalia odontolytica	X-25670	0.475526	0.000554311	0.0434151	HC
Schaalia odontolytica	X-25681	0.494238	0.000306969	0.0335096	HC
Schaalia odontolytica	X-25711	0.519249	0.000131878	0.023718	HC
Schaalia odontolytica	X-25758	0.472491	0.000608166	0.0448529	HC
Schaalia odontolytica	X-25958	0.497041	0.000280134	0.032161	HC
Schaalia odontolytica	X-26263	0.473673	0.00058665	0.0443256	HC
Schaalia turicensis	4-hydroxyphenylacetate	0.571006	1.83e-05	0.00997071	HC
Schaalia turicensis	thiamin (vitamin B1)	0.502896	0.000230816	0.0298845	HC
Schaalia turicensis	gamma-glutamylleucine	0.680653	7.41e-08	0.000604864	HC
Schaalia turicensis	nicotinamide ribonucleotide (NMN)	0.502704	0.000232297	0.0299055	HC
Schaalia turicensis	methylsuccinate	0.503367	0.000227211	0.0296667	HC
Schaalia turicensis	phenylacetate	0.485152	0.000410731	0.0382035	HC
Schaalia turicensis	diaminopimelate	0.483061	0.00043869	0.039264	HC
Schaalia turicensis	glycerol 3-phosphate	-0.563586	2.48e-05	0.0117926	HC
Schaalia turicensis	N-acetylglutamate	0.482449	0.000447198	0.0396151	HC
Schaalia turicensis	N-alpha-acetylornithine	0.482143	0.000451508	0.0396938	HC
Schaalia turicensis	gamma-glutamylphenylalanine	0.518836	0.0001338	0.0238976	HC
Schaalia turicensis	nicotinic acid mononucleotide (NaMN)	0.589099	8.47e-06	0.00704458	HC
Schaalia turicensis	N-acetylglutamine	0.49	0.000351977	0.0355037	HC
Schaalia turicensis	gamma-glutamyl-epsilon-lysine	0.53782	6.74e-05	0.0179759	HC
Schaalia turicensis	N-acetylthreonine	0.471837	0.000620377	0.0450812	HC
Schaalia turicensis	N-acetylhistidine	0.464898	0.000764112	0.0485332	HC
Schaalia turicensis	nicotinamide riboside	0.468739	0.00068124	0.0465278	HC
Schaalia turicensis	gamma-glutamylthreonine	0.68551	5.5e-08	0.000550549	HC
Schaalia turicensis	nicotinate ribonucleoside	0.611122	3.1e-06	0.00416997	HC
Schaalia turicensis	gamma-glutamylisoleucine*	0.609594	3.33e-06	0.00435794	HC
Schaalia turicensis	4-hydroxybutyrate (GHB)	0.495612	0.000293533	0.0328066	HC
Schaalia turicensis	1-ribosyl-imidazoleacetate*	0.556063	3.35e-05	0.0136009	HC
Schaalia turicensis	N-acetylserine	0.511735	0.00017116	0.0266976	HC
Schaalia turicensis	pantoate	0.584445	1.04e-05	0.00762253	HC
Schaalia turicensis	cyclo(his-pro)	0.48002	0.000482434	0.0408901	HC
Schaalia turicensis	2-oxoarginine*	0.484869	0.000414419	0.0383153	HC
Schaalia turicensis	2-piperidinone	0.477245	0.000525756	0.0424457	HC
Schaalia turicensis	propionylglutamine	0.508113	0.000193661	0.0280047	HC
Schaalia turicensis	X-17910	0.567044	2.16e-05	0.0109006	HC
Schaalia turicensis	X-25028	0.478037	0.000513051	0.042012	HC
Schaalia turicensis	X-25076	0.490492	0.000346463	0.0353314	HC
Schaalia turicensis	X-25563	0.530372	8.86e-05	0.0204128	HC
Schaalia turicensis	X-25681	0.467549	0.000706006	0.0473104	HC
Schaalia turicensis	X-25711	0.495243	0.000297089	0.0329368	HC
Schaalia turicensis	X-25758	0.492504	0.000324712	0.034333	HC
Schaalia turicensis	X-25958	0.529388	9.19e-05	0.0206392	HC
Streptococcus agalactiae	3-phenylpropionate (hydrocinnamate)	-0.466241	0.000734147	0.0479806	HC
Streptococcus cristatus	2-oxoarginine*	-0.510692	0.000177384	0.0269263	HC
Streptococcus intermedius	3-phenylpropionate (hydrocinnamate)	-0.584588	1.03e-05	0.00762253	HC
Streptococcus intermedius	agmatine	-0.464898	0.000764112	0.0485332	HC
Streptococcus intermedius	diaminopimelate	-0.467143	0.000714637	0.0474962	HC
Streptococcus intermedius	indolelactate	-0.47889	0.000499677	0.0415895	HC
Streptococcus intermedius	1,5-anhydroglucitol (1,5-AG)	0.518325	0.000136217	0.0240562	HC
Streptococcus intermedius	hexanoylcarnitine (C6)	0.472486	0.000608264	0.0448529	HC
Streptococcus intermedius	3-ketosphinganine	-0.504803	0.000216542	0.0290552	HC
Streptococcus intermedius	3-(4-hydroxyphenyl)propionate	-0.573776	1.63e-05	0.00935299	HC
Streptococcus intermedius	alanyl-glutamyl-meso-diaminopimelate	-0.477708	0.000518286	0.0422023	HC
Streptococcus lactarius	choline phosphate	0.497551	0.000275485	0.032006	HC
Streptococcus lactarius	dihydroorotate	0.506582	0.000203955	0.0285408	HC
Streptococcus lactarius	creatine	0.490612	0.000345125	0.0353314	HC
Streptococcus lactarius	3-phenylpropionate (hydrocinnamate)	-0.578056	1.36e-05	0.00853982	HC
Streptococcus lactarius	N-acetylarginine	0.582755	1.12e-05	0.0079089	HC
Streptococcus lactarius	3-(4-hydroxyphenyl)propionate	-0.491327	0.000337285	0.0349659	HC
Streptococcus lactarius	citraconate/glutaconate	0.46602	0.000739002	0.0480461	HC
Streptococcus lactarius	linoleoyl-linolenoyl-glycerol (18:2/18:3) [2]*	0.465352	0.000753869	0.0484043	HC
Streptococcus lactarius	X-23593	0.485107	0.000411304	0.0382077	HC
Streptococcus lactarius	X-26255	0.467125	0.000715029	0.0474962	HC
Streptococcus milleri	3-phenylpropionate (hydrocinnamate)	-0.534524	7.61e-05	0.0189203	HC
Streptococcus milleri	3-formylindole	-0.494796	0.000301447	0.033286	HC
Streptococcus milleri	X-17919	0.467593	0.000705074	0.0473104	HC
Streptococcus mutans	1-methyladenine	0.465216	0.000756922	0.0484144	HC
Streptococcus mutans	histidine	0.590865	7.84e-06	0.00688087	HC
Streptococcus mutans	dihydroorotate	0.473518	0.000589445	0.0443846	HC
Streptococcus mutans	creatine	0.46551	0.000750322	0.048362	HC
Streptococcus mutans	3-phenylpropionate (hydrocinnamate)	-0.632712	1.07e-06	0.0027303	HC
Streptococcus mutans	1,5-anhydroglucitol (1,5-AG)	0.51812	0.000137198	0.0241908	HC
Streptococcus mutans	N-acetylarginine	0.505918	0.000208573	0.0288305	HC
Streptococcus mutans	erythronate*	0.543776	5.39e-05	0.0164518	HC
Streptococcus mutans	N6-carbamoylthreonyladenosine	0.472497	0.000608054	0.0448529	HC
Streptococcus mutans	3-(3-amino-3-carboxypropyl)uridine*	0.490586	0.00034542	0.0353314	HC
Streptococcus mutans	catechol sulfate	0.51952	0.000130626	0.0236427	HC
Streptococcus mutans	3-dehydroshikimate	0.502352	0.000235041	0.0300656	HC
Streptococcus mutans	3-(4-hydroxyphenyl)propionate	-0.466429	0.000730057	0.0478598	HC
Streptococcus mutans	C-glycosyltryptophan	0.487257	0.000384203	0.0371543	HC
Streptococcus mutans	citraconate/glutaconate	0.479388	0.000492015	0.0412791	HC
Streptococcus mutans	ascorbic acid 2-sulfate	0.487087	0.000386288	0.0372219	HC
Streptococcus mutans	X-22162	0.465726	0.000745512	0.048287	HC
Streptococcus mutans	X-23593	0.573593	1.65e-05	0.00938249	HC
Streptococcus parasanguinis	choline phosphate	0.537857	6.73e-05	0.0179759	HC
Streptococcus parasanguinis	gamma-glutamylglutamate	0.504827	0.000216371	0.0290552	HC
Streptococcus parasanguinis	histidine	0.474917	0.000564761	0.043659	HC
Streptococcus parasanguinis	dihydroorotate	0.541382	5.9e-05	0.017062	HC
Streptococcus parasanguinis	N-acetyl-glucosamine 1-phosphate	0.471888	0.000619412	0.0450812	HC
Streptococcus parasanguinis	creatine	0.512245	0.000168189	0.0265346	HC
Streptococcus parasanguinis	gamma-glutamylhistidine	0.496544	0.000284727	0.0323952	HC
Streptococcus parasanguinis	imidazole lactate	0.492755	0.000322086	0.0342274	HC
Streptococcus parasanguinis	2-isopropylmalate	0.492551	0.000324218	0.0343217	HC
Streptococcus parasanguinis	saccharin	0.551707	3.97e-05	0.0147568	HC
Streptococcus parasanguinis	ribonate	0.471327	0.000630051	0.0453357	HC
Streptococcus parasanguinis	1-linoleoylglycerol (18:2)	0.491907	0.000331036	0.0346565	HC
Streptococcus parasanguinis	O-acetylhomoserine	0.562143	2.63e-05	0.0120109	HC
Streptococcus parasanguinis	N-acetylarginine	0.672347	1.22e-07	0.000726491	HC
Streptococcus parasanguinis	N-acetylhistidine	0.616224	2.43e-06	0.00366744	HC
Streptococcus parasanguinis	nicotinamide riboside	0.607253	3.72e-06	0.0046446	HC
Streptococcus parasanguinis	gamma-glutamylthreonine	0.474097	0.000579112	0.0440939	HC
Streptococcus parasanguinis	nicotinate ribonucleoside	0.526429	0.000102206	0.0213518	HC
Streptococcus parasanguinis	orotidine	0.485005	0.000412638	0.0382666	HC
Streptococcus parasanguinis	1-palmitoyl-GPI (16:0)	0.515637	0.0001496	0.0252486	HC
Streptococcus parasanguinis	N-acetylserine	0.486939	0.000388114	0.037305	HC
Streptococcus parasanguinis	N1,N12-diacetylspermine	0.472551	0.000607059	0.0448529	HC
Streptococcus parasanguinis	oleoyl-linoleoyl-glycerol (18:1/18:2) [2]	0.624098	1.66e-06	0.00328148	HC
Streptococcus parasanguinis	linoleoylcarnitine (C18:2)*	0.474895	0.00056515	0.043659	HC
Streptococcus parasanguinis	lauryl sulfate	0.482143	0.000451508	0.0396938	HC
Streptococcus parasanguinis	ribulose/xylulose	0.508293	0.000192483	0.0279468	HC
Streptococcus parasanguinis	citraconate/glutaconate	0.50449	0.000218832	0.0291599	HC
Streptococcus parasanguinis	linoleoyl ethanolamide	0.476363	0.000540231	0.0428981	HC
Streptococcus parasanguinis	gamma-tocopherol/beta-tocopherol	0.552729	3.82e-05	0.0144621	HC
Streptococcus parasanguinis	1-linoleoyl-2-linolenoyl-digalactosylglycerol (18:2/18:3)*	0.479914	0.000484036	0.0409503	HC
Streptococcus parasanguinis	1-palmitoyl-2-linoleoyl-digalactosylglycerol (16:0/18:2)*	0.488288	0.000371794	0.0364842	HC
Streptococcus parasanguinis	linoleoyl-linolenoyl-glycerol (18:2/18:3) [2]*	0.536375	7.11e-05	0.0183528	HC
Streptococcus parasanguinis	diacylglycerol (16:1/18:2 [2], 16:0/18:3 [1])*	0.511674	0.000171516	0.0266995	HC
Streptococcus parasanguinis	linoleoyl-linoleoyl-glycerol (18:2/18:2) [1]*	0.566093	2.24e-05	0.0112287	HC
Streptococcus parasanguinis	linoleoyl-linoleoyl-glycerol (18:2/18:2) [2]*	0.577814	1.38e-05	0.00857886	HC
Streptococcus parasanguinis	X-21342	0.511748	0.000171084	0.0266976	HC
Streptococcus parasanguinis	X-23188	0.547347	4.7e-05	0.0156821	HC
Streptococcus parasanguinis	X-23593	0.520922	0.000124337	0.0229612	HC
Streptococcus parasanguinis	X-23782	0.470652	0.000643038	0.0456264	HC
Streptococcus parasanguinis	X-24412	0.483055	0.000438781	0.039264	HC
Streptococcus parasanguinis	X-25959	0.475471	0.000555245	0.0434337	HC
Streptococcus parasanguinis	X-26255	0.623225	1.73e-06	0.0033139	HC
Streptococcus pseudoporcinus	glucuronate	0.481075	0.000466838	0.0403404	HC
Streptococcus salivarius	dihydroorotate	0.54526	5.09e-05	0.016252	HC
Streptococcus salivarius	azelate (C9-DC)	0.474375	0.000574212	0.0439279	HC
Streptococcus salivarius	3-phenylpropionate (hydrocinnamate)	-0.505843	0.000209101	0.0288608	HC
Streptococcus salivarius	2-isopropylmalate	0.47	0.00065584	0.0459947	HC
Streptococcus salivarius	O-acetylhomoserine	0.553163	3.75e-05	0.0143671	HC
Streptococcus salivarius	N-acetylarginine	0.571837	1.77e-05	0.00977801	HC
Streptococcus salivarius	N-acetylhistidine	0.580408	1.23e-05	0.00821718	HC
Streptococcus salivarius	nicotinamide riboside	0.578111	1.36e-05	0.00853982	HC
Streptococcus salivarius	orotidine	0.46533	0.000754354	0.0484043	HC
Streptococcus salivarius	glycerophosphoinositol*	0.477959	0.000514284	0.042012	HC
Streptococcus salivarius	1-palmitoyl-GPI (16:0)	0.469857	0.000658682	0.0460868	HC
Streptococcus salivarius	3-dehydroshikimate	0.47542	0.000556117	0.0434337	HC
Streptococcus salivarius	oleoyl-linoleoyl-glycerol (18:1/18:2) [2]	0.573841	1.63e-05	0.00935299	HC
Streptococcus salivarius	arabitol/xylitol	0.474993	0.000563454	0.043635	HC
Streptococcus salivarius	citraconate/glutaconate	0.535612	7.31e-05	0.0184808	HC
Streptococcus salivarius	gamma-tocopherol/beta-tocopherol	0.540773	6.04e-05	0.0171862	HC
Streptococcus salivarius	1-linoleoyl-2-linolenoyl-digalactosylglycerol (18:2/18:3)*	0.518846	0.000133756	0.0238976	HC
Streptococcus salivarius	linoleoyl-linolenoyl-glycerol (18:2/18:3) [2]*	0.526916	0.000100431	0.0212625	HC
Streptococcus salivarius	linoleoyl-linoleoyl-glycerol (18:2/18:2) [1]*	0.486771	0.000390187	0.037309	HC
Streptococcus salivarius	linoleoyl-linoleoyl-glycerol (18:2/18:2) [2]*	0.509134	0.000187063	0.0275962	HC
Streptococcus salivarius	X-21342	0.478482	0.000506038	0.0417874	HC
Streptococcus salivarius	X-26255	0.508898	0.000188569	0.0276893	HC
Streptococcus sanguinis	thymidine	-0.478878	0.000499867	0.0415895	HC
Streptococcus sanguinis	citrate	0.480714	0.000472119	0.040562	HC
Streptococcus sanguinis	3-phenylpropionate (hydrocinnamate)	-0.595509	6.37e-06	0.0061133	HC
Streptococcus sanguinis	phenylacetate	-0.508521	0.000190997	0.0278411	HC
Streptococcus sanguinis	agmatine	-0.507041	0.000200821	0.028318	HC
Streptococcus sanguinis	diaminopimelate	-0.533878	7.8e-05	0.0191932	HC
Streptococcus sanguinis	5-aminovalerate	-0.462653	0.000816642	0.0499689	HC
Streptococcus sanguinis	indolelactate	-0.521901	0.000120107	0.0228133	HC
Streptococcus sanguinis	alpha-hydroxyisocaproate	-0.482959	0.000440098	0.0393339	HC
Streptococcus sanguinis	hexanoylcarnitine (C6)	0.501973	0.000238024	0.0301993	HC
Streptococcus sanguinis	acetylcarnitine (C2)	0.500204	0.000252417	0.0310043	HC
Streptococcus sanguinis	indoleacetate	-0.497411	0.000276757	0.032006	HC
Streptococcus sanguinis	butyrylcarnitine (C4)	0.499598	0.000257526	0.031188	HC
Streptococcus sanguinis	propionylcarnitine (C3)	0.526589	0.000101619	0.0213507	HC
Streptococcus sanguinis	3-(4-hydroxyphenyl)propionate	-0.543061	5.54e-05	0.0165576	HC
Streptococcus sanguinis	N-acetylmethionine sulfoxide	-0.497434	0.000276544	0.032006	HC
Streptococcus sanguinis	alanyl-glutamyl-meso-diaminopimelate	-0.510381	0.000179279	0.0270049	HC
Streptococcus sanguinis	3-formylindole	-0.591224	7.71e-06	0.00682261	HC
Streptococcus sanguinis	N-carbamoylputrescine	-0.494553	0.000303835	0.0333658	HC
Streptococcus sanguinis	X-23453	-0.499912	0.000254867	0.031081	HC
Streptococcus sanguinis	X-25422	0.486719	0.000390835	0.0373127	HC
Streptococcus sp. FDAARGOS_192	choline phosphate	0.507551	0.000197385	0.0281117	HC
Streptococcus sp. FDAARGOS_192	dihydroorotate	0.486376	0.000395109	0.0374547	HC
Streptococcus sp. FDAARGOS_192	creatine	0.490306	0.000348536	0.0353508	HC
Streptococcus sp. FDAARGOS_192	3-phenylpropionate (hydrocinnamate)	-0.616841	2.36e-06	0.00363865	HC
Streptococcus sp. FDAARGOS_192	2-isopropylmalate	0.487857	0.000376936	0.0366947	HC
Streptococcus sp. FDAARGOS_192	O-acetylhomoserine	0.507857	0.000195349	0.0280053	HC
Streptococcus sp. FDAARGOS_192	N-acetylarginine	0.57551	1.52e-05	0.00914399	HC
Streptococcus sp. FDAARGOS_192	N-acetylhistidine	0.513776	0.000159555	0.0259911	HC
Streptococcus sp. FDAARGOS_192	nicotinamide riboside	0.482256	0.000449912	0.039662	HC
Streptococcus sp. FDAARGOS_192	1-palmitoyl-GPI (16:0)	0.464046	0.00078368	0.0490412	HC
Streptococcus sp. FDAARGOS_192	3-(4-hydroxyphenyl)propionate	-0.467653	0.000703802	0.0472776	HC
Streptococcus sp. FDAARGOS_192	oleoyl-linoleoyl-glycerol (18:1/18:2) [2]	0.530932	8.68e-05	0.020333	HC
Streptococcus sp. FDAARGOS_192	citraconate/glutaconate	0.551531	4e-05	0.0147568	HC
Streptococcus sp. FDAARGOS_192	gamma-tocopherol/beta-tocopherol	0.51308	0.000163425	0.0262336	HC
Streptococcus sp. FDAARGOS_192	1-linoleoyl-2-linolenoyl-digalactosylglycerol (18:2/18:3)*	0.490443	0.000347012	0.0353314	HC
Streptococcus sp. FDAARGOS_192	linoleoyl-linolenoyl-glycerol (18:2/18:3) [1]*	0.49958	0.000257683	0.031188	HC
Streptococcus sp. FDAARGOS_192	linoleoyl-linolenoyl-glycerol (18:2/18:3) [2]*	0.565123	2.33e-05	0.011381	HC
Streptococcus sp. FDAARGOS_192	linoleoyl-linoleoyl-glycerol (18:2/18:2) [1]*	0.513038	0.000163664	0.0262529	HC
Streptococcus sp. FDAARGOS_192	linoleoyl-linoleoyl-glycerol (18:2/18:2) [2]*	0.510562	0.000178169	0.0269263	HC
Streptococcus sp. FDAARGOS_192	X-23593	0.518155	0.000137031	0.0241806	HC
Streptococcus sp. FDAARGOS_192	X-26255	0.528583	9.46e-05	0.0208528	HC
Streptococcus sp. HSISM1	choline phosphate	0.503367	0.000227211	0.0296667	HC
Streptococcus sp. HSISM1	gamma-glutamylglutamate	0.469628	0.00066325	0.0462823	HC
Streptococcus sp. HSISM1	histidine	0.480939	0.000468822	0.0404044	HC
Streptococcus sp. HSISM1	dihydroorotate	0.542402	5.68e-05	0.0167657	HC
Streptococcus sp. HSISM1	creatine	0.509592	0.000184168	0.0274446	HC
Streptococcus sp. HSISM1	gamma-glutamylhistidine	0.498651	0.000265694	0.0316156	HC
Streptococcus sp. HSISM1	3-phenylpropionate (hydrocinnamate)	-0.538556	6.56e-05	0.0178569	HC
Streptococcus sp. HSISM1	saccharin	0.521562	0.000121556	0.0228983	HC
Streptococcus sp. HSISM1	1-linoleoylglycerol (18:2)	0.468093	0.000694587	0.0469592	HC
Streptococcus sp. HSISM1	O-acetylhomoserine	0.522245	0.000118653	0.0227365	HC
Streptococcus sp. HSISM1	N-acetylarginine	0.641429	6.84e-07	0.00209248	HC
Streptococcus sp. HSISM1	N-acetylhistidine	0.578776	1.32e-05	0.00853982	HC
Streptococcus sp. HSISM1	nicotinamide riboside	0.555805	3.39e-05	0.0136555	HC
Streptococcus sp. HSISM1	erythronate*	0.487449	0.000381868	0.0370439	HC
Streptococcus sp. HSISM1	glycerophosphoinositol*	0.475816	0.000549394	0.0431989	HC
Streptococcus sp. HSISM1	1-palmitoyl-GPI (16:0)	0.512867	0.000164629	0.026323	HC
Streptococcus sp. HSISM1	oleoyl-linoleoyl-glycerol (18:1/18:2) [2]	0.57328	1.67e-05	0.00942077	HC
Streptococcus sp. HSISM1	linoleoylcarnitine (C18:2)*	0.469097	0.000673936	0.0463594	HC
Streptococcus sp. HSISM1	ribulose/xylulose	0.470528	0.000645459	0.0456646	HC
Streptococcus sp. HSISM1	citraconate/glutaconate	0.529082	9.29e-05	0.0206683	HC
Streptococcus sp. HSISM1	linoleoyl ethanolamide	0.472439	0.000609137	0.0448529	HC
Streptococcus sp. HSISM1	gamma-tocopherol/beta-tocopherol	0.514409	0.000156102	0.0257328	HC
Streptococcus sp. HSISM1	ascorbic acid 2-sulfate	0.478859	0.000500155	0.0415965	HC
Streptococcus sp. HSISM1	1-linoleoyl-2-linolenoyl-digalactosylglycerol (18:2/18:3)*	0.462774	0.00081373	0.0499016	HC
Streptococcus sp. HSISM1	linoleoyl-linolenoyl-glycerol (18:2/18:3) [2]*	0.516136	0.000147029	0.0250156	HC
Streptococcus sp. HSISM1	diacylglycerol (16:1/18:2 [2], 16:0/18:3 [1])*	0.489046	0.000362898	0.0360722	HC
Streptococcus sp. HSISM1	linoleoyl-linoleoyl-glycerol (18:2/18:2) [1]*	0.536803	7e-05	0.0182641	HC
Streptococcus sp. HSISM1	linoleoyl-linoleoyl-glycerol (18:2/18:2) [2]*	0.515053	0.000152662	0.0254706	HC
Streptococcus sp. HSISM1	X-23188	0.497551	0.000275485	0.032006	HC
Streptococcus sp. HSISM1	X-23593	0.542339	5.69e-05	0.0167657	HC
Streptococcus sp. HSISM1	X-24412	0.483643	0.00043074	0.0391163	HC
Streptococcus sp. HSISM1	X-26255	0.559977	2.87e-05	0.0125952	HC
Streptococcus sp. HSISS1	choline phosphate	0.481735	0.000457312	0.0399333	HC
Streptococcus sp. HSISS1	hypotaurine	0.466645	0.000725363	0.0476708	HC
Streptococcus sp. HSISS1	dihydroorotate	0.465252	0.00075612	0.0484144	HC
Streptococcus sp. HSISS1	creatine	0.500612	0.000249028	0.0308521	HC
Streptococcus sp. HSISS1	gamma-glutamylhistidine	0.468739	0.00068124	0.0465278	HC
Streptococcus sp. HSISS1	2-hydroxyhippurate (salicylurate)	0.462643	0.000816891	0.0499702	HC
Streptococcus sp. HSISS1	3-phenylpropionate (hydrocinnamate)	-0.606787	3.8e-06	0.00466096	HC
Streptococcus sp. HSISS1	2-isopropylmalate	0.465612	0.000748046	0.0483506	HC
Streptococcus sp. HSISS1	O-acetylhomoserine	0.513571	0.000160682	0.026017	HC
Streptococcus sp. HSISS1	N-acetylarginine	0.556633	3.28e-05	0.013397	HC
Streptococcus sp. HSISS1	N-acetylhistidine	0.574388	1.59e-05	0.00925582	HC
Streptococcus sp. HSISS1	nicotinamide riboside	0.501221	0.000244048	0.0305614	HC
Streptococcus sp. HSISS1	glycerophosphoinositol*	0.486429	0.000394453	0.0374247	HC
Streptococcus sp. HSISS1	oleoyl-linoleoyl-glycerol (18:1/18:2) [2]	0.505319	0.000212823	0.0289326	HC
Streptococcus sp. HSISS1	arabitol/xylitol	0.473117	0.000596698	0.0446194	HC
Streptococcus sp. HSISS1	citraconate/glutaconate	0.601837	4.78e-06	0.00518322	HC
Streptococcus sp. HSISS1	gamma-tocopherol/beta-tocopherol	0.483957	0.000426502	0.0389884	HC
Streptococcus sp. HSISS1	1-linoleoyl-2-linolenoyl-digalactosylglycerol (18:2/18:3)*	0.480159	0.000480363	0.0408456	HC
Streptococcus sp. HSISS1	linoleoyl-linolenoyl-glycerol (18:2/18:3) [2]*	0.499542	0.000258	0.0311921	HC
Streptococcus sp. HSISS1	linoleoyl-linoleoyl-glycerol (18:2/18:2) [1]*	0.468739	0.000681237	0.0465278	HC
Streptococcus sp. HSISS1	X-23593	0.488079	0.000374278	0.0365975	HC
Streptococcus sp. HSISS1	X-26255	0.512221	0.000168326	0.0265372	HC
Streptococcus sp. HSISS2	1,3-diaminopropane	-0.511967	0.000169799	0.0265875	HC
Streptococcus sp. HSISS2	dihydroorotate	0.529544	9.13e-05	0.0206055	HC
Streptococcus sp. HSISS2	creatine	0.465918	0.000741254	0.0481356	HC
Streptococcus sp. HSISS2	3-phenylpropionate (hydrocinnamate)	-0.597091	5.93e-06	0.00581291	HC
Streptococcus sp. HSISS2	glucuronate	0.463835	0.000788594	0.049209	HC
Streptococcus sp. HSISS2	2-isopropylmalate	0.497755	0.000273645	0.032006	HC
Streptococcus sp. HSISS2	O-acetylhomoserine	0.521735	0.000120816	0.0228565	HC
Streptococcus sp. HSISS2	N-acetylarginine	0.49	0.000351977	0.0355037	HC
Streptococcus sp. HSISS2	N-acetylhistidine	0.510612	0.000177866	0.0269263	HC
Streptococcus sp. HSISS2	nicotinamide riboside	0.543778	5.39e-05	0.0164518	HC
Streptococcus sp. HSISS2	erythronate*	0.50898	0.000188046	0.0276486	HC
Streptococcus sp. HSISS2	glycerophosphoinositol*	0.512041	0.000169372	0.0265691	HC
Streptococcus sp. HSISS2	3-dehydroshikimate	0.462777	0.00081367	0.0499016	HC
Streptococcus sp. HSISS2	3-(4-hydroxyphenyl)propionate	-0.476837	0.000532415	0.0426289	HC
Streptococcus sp. HSISS2	oleoyl-linoleoyl-glycerol (18:1/18:2) [2]	0.545932	4.96e-05	0.0160908	HC
Streptococcus sp. HSISS2	citraconate/glutaconate	0.572857	1.7e-05	0.00953928	HC
Streptococcus sp. HSISS2	gamma-tocopherol/beta-tocopherol	0.498468	0.000267307	0.0316404	HC
Streptococcus sp. HSISS2	1-linoleoyl-2-linolenoyl-digalactosylglycerol (18:2/18:3)*	0.507827	0.000195547	0.0280053	HC
Streptococcus sp. HSISS2	1,2-dilinoleoyl-digalactosylglycerol (18:2/18:2)*	0.476035	0.000545714	0.0431249	HC
Streptococcus sp. HSISS2	linoleoyl-linolenoyl-glycerol (18:2/18:3) [1]*	0.487928	0.000376086	0.0366604	HC
Streptococcus sp. HSISS2	linoleoyl-linolenoyl-glycerol (18:2/18:3) [2]*	0.565916	2.26e-05	0.0112335	HC
Streptococcus sp. HSISS2	linoleoyl-linoleoyl-glycerol (18:2/18:2) [1]*	0.488752	0.00036633	0.036183	HC
Streptococcus sp. HSISS2	linoleoyl-linoleoyl-glycerol (18:2/18:2) [2]*	0.48954	0.000357208	0.0357695	HC
Streptococcus sp. HSISS2	X-21342	0.467614	0.000704627	0.0473104	HC
Streptococcus sp. HSISS2	X-23423	0.470198	0.000651932	0.0459207	HC
Streptococcus sp. HSISS2	X-23593	0.526045	0.00010362	0.0214835	HC
Streptococcus sp. HSISS2	X-26255	0.518459	0.00013558	0.0240401	HC
Streptococcus sp. HSISS3	choline phosphate	0.500102	0.000253271	0.0310116	HC
Streptococcus sp. HSISS3	dihydroorotate	0.533626	7.87e-05	0.0192518	HC
Streptococcus sp. HSISS3	3-phenylpropionate (hydrocinnamate)	-0.547078	4.75e-05	0.0156996	HC
Streptococcus sp. HSISS3	2-isopropylmalate	0.481939	0.000454402	0.0398528	HC
Streptococcus sp. HSISS3	O-acetylhomoserine	0.48602	0.000399591	0.0376926	HC
Streptococcus sp. HSISS3	N-acetylarginine	0.538265	6.63e-05	0.0178831	HC
Streptococcus sp. HSISS3	N-acetylhistidine	0.502959	0.00023033	0.0298616	HC
Streptococcus sp. HSISS3	nicotinamide riboside	0.495054	0.000298927	0.0330741	HC
Streptococcus sp. HSISS3	oleoyl-linoleoyl-glycerol (18:1/18:2) [2]	0.533177	8e-05	0.0194851	HC
Streptococcus sp. HSISS3	citraconate/glutaconate	0.497347	0.000277336	0.032006	HC
Streptococcus sp. HSISS3	gamma-tocopherol/beta-tocopherol	0.497344	0.000277366	0.032006	HC
Streptococcus sp. HSISS3	1-linoleoyl-2-linolenoyl-digalactosylglycerol (18:2/18:3)*	0.492524	0.000324504	0.034333	HC
Streptococcus sp. HSISS3	1,2-dilinoleoyl-digalactosylglycerol (18:2/18:2)*	0.490524	0.000346111	0.0353314	HC
Streptococcus sp. HSISS3	linoleoyl-linolenoyl-glycerol (18:2/18:3) [1]*	0.471111	0.000634174	0.0454247	HC
Streptococcus sp. HSISS3	linoleoyl-linolenoyl-glycerol (18:2/18:3) [2]*	0.568928	2e-05	0.0104254	HC
Streptococcus sp. HSISS3	linoleoyl-linoleoyl-glycerol (18:2/18:2) [1]*	0.499071	0.000262048	0.0314572	HC
Streptococcus sp. HSISS3	linoleoyl-linoleoyl-glycerol (18:2/18:2) [2]*	0.510358	0.000179416	0.0270049	HC
Streptococcus sp. HSISS3	X-23593	0.491307	0.000337497	0.0349659	HC
Streptococcus sp. HSISS3	X-25959	0.468481	0.000686527	0.0467585	HC
Streptococcus sp. HSISS3	X-26255	0.511863	0.000170407	0.026642	HC
Streptococcus sp. LPB0220	choline phosphate	0.48898	0.000363669	0.0360722	HC
Streptococcus sp. LPB0220	gamma-glutamylglutamate	0.468344	0.000689372	0.0468509	HC
Streptococcus sp. LPB0220	histidine	0.498801	0.000264391	0.0315586	HC
Streptococcus sp. LPB0220	dihydroorotate	0.543627	5.42e-05	0.016469	HC
Streptococcus sp. LPB0220	creatine	0.508878	0.000188699	0.0276893	HC
Streptococcus sp. LPB0220	gamma-glutamylhistidine	0.502352	0.000235041	0.0300656	HC
Streptococcus sp. LPB0220	3-phenylpropionate (hydrocinnamate)	-0.54616	4.92e-05	0.0160219	HC
Streptococcus sp. LPB0220	saccharin	0.523299	0.000114296	0.0222141	HC
Streptococcus sp. LPB0220	1-linoleoylglycerol (18:2)	0.466584	0.000726677	0.0477091	HC
Streptococcus sp. LPB0220	O-acetylhomoserine	0.522041	0.000119514	0.0227469	HC
Streptococcus sp. LPB0220	N-acetylarginine	0.650306	4.25e-07	0.00151126	HC
Streptococcus sp. LPB0220	N-acetylhistidine	0.589796	8.21e-06	0.00698087	HC
Streptococcus sp. LPB0220	nicotinamide riboside	0.554571	3.55e-05	0.0140603	HC
Streptococcus sp. LPB0220	erythronate*	0.48898	0.000363669	0.0360722	HC
Streptococcus sp. LPB0220	glycerophosphoinositol*	0.477143	0.000527414	0.0425016	HC
Streptococcus sp. LPB0220	1-palmitoyl-GPI (16:0)	0.514496	0.00015563	0.0257066	HC
Streptococcus sp. LPB0220	oleoyl-linoleoyl-glycerol (18:1/18:2) [2]	0.581596	1.17e-05	0.00810381	HC
Streptococcus sp. LPB0220	linoleoylcarnitine (C18:2)*	0.470857	0.000639074	0.0455008	HC
Streptococcus sp. LPB0220	ribulose/xylulose	0.467874	0.000699146	0.0470509	HC
Streptococcus sp. LPB0220	citraconate/glutaconate	0.536531	7.07e-05	0.0182903	HC
Streptococcus sp. LPB0220	linoleoyl ethanolamide	0.475265	0.000558779	0.0435417	HC
Streptococcus sp. LPB0220	gamma-tocopherol/beta-tocopherol	0.522175	0.000118947	0.0227372	HC
Streptococcus sp. LPB0220	1-pentadecanoyl-2-linoleoyl-GPC (15:0/18:2)*	0.468173	0.000692906	0.0469461	HC
Streptococcus sp. LPB0220	myristoyl dihydrosphingomyelin (d18:0/14:0)*	0.471427	0.000628129	0.045314	HC
Streptococcus sp. LPB0220	ascorbic acid 2-sulfate	0.49027	0.000348936	0.0353589	HC
Streptococcus sp. LPB0220	1-linoleoyl-2-linolenoyl-digalactosylglycerol (18:2/18:3)*	0.471099	0.000634407	0.0454259	HC
Streptococcus sp. LPB0220	linoleoyl-linolenoyl-glycerol (18:2/18:3) [2]*	0.52681	0.000100814	0.0212625	HC
Streptococcus sp. LPB0220	diacylglycerol (16:1/18:2 [2], 16:0/18:3 [1])*	0.495465	0.000294943	0.0328642	HC
Streptococcus sp. LPB0220	linoleoyl-linoleoyl-glycerol (18:2/18:2) [1]*	0.55567	3.4e-05	0.0136555	HC
Streptococcus sp. LPB0220	linoleoyl-linoleoyl-glycerol (18:2/18:2) [2]*	0.527503	9.83e-05	0.0211296	HC
Streptococcus sp. LPB0220	X-23188	0.48602	0.000399591	0.0376926	HC
Streptococcus sp. LPB0220	X-23423	0.462589	0.000818189	0.0499808	HC
Streptococcus sp. LPB0220	X-23593	0.544747	5.19e-05	0.0163064	HC
Streptococcus sp. LPB0220	X-24412	0.471339	0.000629806	0.0453357	HC
Streptococcus sp. LPB0220	X-26255	0.559772	2.89e-05	0.0126215	HC
Streptococcus sp. NSJ-72	3-phenylpropionate (hydrocinnamate)	-0.553764	3.67e-05	0.0142704	HC
Streptococcus sp. NSJ-72	agmatine	-0.478673	0.000503039	0.0416631	HC
Streptococcus sp. NSJ-72	mannitol/sorbitol	0.499867	0.00025525	0.031081	HC
Streptococcus sp. NSJ-72	3-(4-hydroxyphenyl)propionate	-0.524184	0.000110753	0.0220655	HC
Streptococcus sp. NSJ-72	alanyl-glutamyl-meso-diaminopimelate	-0.467994	0.00069665	0.0469803	HC
Streptococcus sp. NSJ-72	X-23453	-0.476834	0.000532453	0.0426289	HC
Streptococcus sp. oral taxon 431	nicotinamide ribonucleotide (NMN)	-0.499847	0.000255417	0.031081	HC
Streptococcus thermophilus	1,3-diaminopropane	-0.472467	0.000608603	0.0448529	HC
Streptococcus thermophilus	choline phosphate	0.548673	4.47e-05	0.0153981	HC
Streptococcus thermophilus	dihydroorotate	0.530054	8.97e-05	0.0204458	HC
Streptococcus thermophilus	creatine	0.522653	0.000116948	0.0225113	HC
Streptococcus thermophilus	2-hydroxyhippurate (salicylurate)	0.466006	0.000739318	0.0480524	HC
Streptococcus thermophilus	3-phenylpropionate (hydrocinnamate)	-0.633937	1.01e-06	0.00262359	HC
Streptococcus thermophilus	glucuronate	0.508166	0.000193313	0.0279779	HC
Streptococcus thermophilus	indolepropionate	-0.488766	0.000366164	0.036183	HC
Streptococcus thermophilus	O-acetylhomoserine	0.497449	0.000276409	0.032006	HC
Streptococcus thermophilus	N-acetylarginine	0.546224	4.91e-05	0.0160219	HC
Streptococcus thermophilus	N-acetylhistidine	0.52398	0.000111561	0.0220655	HC
Streptococcus thermophilus	nicotinamide riboside	0.472131	0.000614864	0.0450055	HC
Streptococcus thermophilus	erythronate*	0.493367	0.000315764	0.0339757	HC
Streptococcus thermophilus	glycerophosphoinositol*	0.520306	0.000127065	0.0232022	HC
Streptococcus thermophilus	3-(4-hydroxyphenyl)propionate	-0.521122	0.000123459	0.022943	HC
Streptococcus thermophilus	oleoyl-linoleoyl-glycerol (18:1/18:2) [2]	0.496441	0.000285689	0.0324399	HC
Streptococcus thermophilus	citraconate/glutaconate	0.577653	1.39e-05	0.00861317	HC
Streptococcus thermophilus	linoleoyl-linolenoyl-glycerol (18:2/18:3) [2]*	0.52829	9.56e-05	0.020958	HC
Streptococcus thermophilus	X-23593	0.498122	0.000270369	0.031847	HC
Streptococcus vestibularis	dihydroorotate	0.49056	0.000345702	0.0353314	HC
Streptococcus vestibularis	3-phenylpropionate (hydrocinnamate)	-0.526257	0.000102838	0.0214073	HC
Streptococcus vestibularis	glucuronate	0.497494	0.000276003	0.032006	HC
Streptococcus vestibularis	erythronate*	0.481837	0.000455855	0.0399167	HC
Streptococcus vestibularis	glycerophosphoinositol*	0.523163	0.000114849	0.0223019	HC
Streptococcus vestibularis	3-dehydroshikimate	0.492073	0.000329267	0.0345574	HC
Streptococcus vestibularis	sedoheptulose	0.476833	0.000532474	0.0426289	HC
Streptococcus vestibularis	oleoyl-linoleoyl-glycerol (18:1/18:2) [2]	0.47741	0.000523082	0.0423695	HC
Streptococcus vestibularis	arabitol/xylitol	0.494067	0.000308672	0.0335295	HC
Streptococcus vestibularis	citraconate/glutaconate	0.57898	1.31e-05	0.00853982	HC
Streptococcus vestibularis	X-24412	0.51574	0.000149066	0.0252365	HC
Veillonella rogosae	lauryl sulfate	0.47398	0.000581192	0.044125	HC
Actinomyces howellii	1,3-diaminopropane	-0.65739	6.94e-07	0.00817418	RRMS
Actinomyces howellii	glycerophosphoinositol*	0.719309	1.78e-08	0.000978462	RRMS
Actinomyces howellii	leucylglycine	-0.663151	5.12e-07	0.00748453	RRMS
Actinomyces radicidentis	1,3-diaminopropane	-0.60469	8.56e-06	0.0307882	RRMS
Actinomyces radicidentis	glycerophosphoinositol*	0.623874	3.62e-06	0.0214556	RRMS
Actinomyces radicidentis	leucylglycine	-0.68597	1.43e-07	0.00438772	RRMS
Actinomyces sp. MAS-1	3-phenylpropionate (hydrocinnamate)	-0.622517	3.85e-06	0.0219308	RRMS
Actinomyces sp. MAS-1	indolepropionate	-0.58772	1.75e-05	0.0436839	RRMS
Actinomyces sp. MAS-1	glycerophosphoinositol*	0.803455	1.81e-11	3.98e-06	RRMS
Actinomyces sp. MAS-1	glycylisoleucine	-0.585437	1.92e-05	0.045325	RRMS
Actinomyces sp. MAS-1	leucylglycine	-0.657848	6.77e-07	0.00817418	RRMS
Actinomyces sp. MAS-1	valylglycine	-0.607976	7.41e-06	0.0288027	RRMS
Actinomyces sp. MAS-1	N-carbamoylputrescine	-0.614061	5.66e-06	0.0256286	RRMS
Actinomyces sp. MAS-1	X-23593	0.600399	1.03e-05	0.0353083	RRMS
Actinomyces sp. oral taxon 414	glycerophosphoinositol*	0.641518	1.55e-06	0.0140256	RRMS
Actinomyces sp. oral taxon 414	N-carbamoylputrescine	-0.59963	1.06e-05	0.0359273	RRMS
Actinomyces sp. oral taxon 897	leucylglycine	-0.607771	7.48e-06	0.0288027	RRMS
Actinomyces sp. oral taxon 897	phenylalanylalanine	-0.583174	2.11e-05	0.0465921	RRMS
Actinomyces sp. zg-993	1,3-diaminopropane	-0.584943	1.96e-05	0.045325	RRMS
Actinomyces sp. zg-993	glycerophosphoinositol*	0.59087	1.54e-05	0.0416781	RRMS
Actinomyces sp. zg-993	leucylglycine	-0.646253	1.23e-06	0.0117172	RRMS
Actinomyces sp. ZJ34	1,3-diaminopropane	-0.666523	4.27e-07	0.00669641	RRMS
Actinomyces sp. ZJ34	3-phenylpropionate (hydrocinnamate)	-0.593769	1.36e-05	0.0412529	RRMS
Actinomyces sp. ZJ34	glycerophosphoinositol*	0.72628	1.11e-08	0.000812814	RRMS
Actinomyces sp. ZJ34	leucylglycine	-0.734937	6.05e-09	0.000663839	RRMS
Actinomyces sp. ZJ34	phenylalanylglycine	-0.592599	1.43e-05	0.0412529	RRMS
Actinomyces sp. ZJ34	valylglutamine	-0.588683	1.68e-05	0.0431777	RRMS
Actinomyces sp. ZJ750	1,3-diaminopropane	-0.617772	4.79e-06	0.0231492	RRMS
Actinomyces sp. ZJ750	glycerophosphoinositol*	0.657002	7.08e-07	0.00817418	RRMS
Actinomyces sp. ZJ750	leucylglycine	-0.68745	1.31e-07	0.00438772	RRMS
Actinomyces sp. ZJ750	phenylalanylglycine	-0.627012	3.12e-06	0.0207807	RRMS
Actinomyces viscosus	fructose	0.593938	1.35e-05	0.0412529	RRMS
Capnocytophaga leadbetteri	3-dehydroshikimate	-0.616998	4.96e-06	0.0231492	RRMS
Capnocytophaga leadbetteri	X-26058	-0.590925	1.53e-05	0.0416781	RRMS
Capnocytophaga sp. FDAARGOS_737	3-dehydroshikimate	-0.620669	4.19e-06	0.0219308	RRMS
Capnocytophaga sp. oral taxon 902	succinate	-0.672772	3.03e-07	0.00604509	RRMS
Corynebacterium matruchotii	X-25949	-0.584281	2.02e-05	0.0456008	RRMS
Eikenella exigua	N-lactoyl valine	-0.61746	4.85e-06	0.0231492	RRMS
Fusobacterium pseudoperiodonticum	histidine	-0.629232	2.81e-06	0.0205898	RRMS
Leptotrichia sp. oral taxon 212	histidine	-0.679433	2.08e-07	0.00478982	RRMS
Leptotrichia sp. oral taxon 212	O-acetylhomoserine	-0.666852	4.19e-07	0.00669641	RRMS
Leptotrichia sp. oral taxon 212	N-acetylhistidine	-0.611348	6.39e-06	0.0279435	RRMS
Leptotrichia sp. oral taxon 212	aspartylaspartate	-0.606044	8.07e-06	0.0295101	RRMS
Neisseria flavescens	1,3-diaminopropane	0.595434	1.27e-05	0.0404339	RRMS
Neisseria sp. 10022	S-1-pyrroline-5-carboxylate	0.589756	1.61e-05	0.0431112	RRMS
Neisseria sp. ZJ785	S-1-pyrroline-5-carboxylate	0.684048	1.6e-07	0.00438772	RRMS
Neisseria weaveri	S-1-pyrroline-5-carboxylate	0.624931	3.44e-06	0.0212527	RRMS
Porphyromonas sp. oral taxon 275	glycerophosphoinositol*	-0.620975	4.14e-06	0.0219308	RRMS
Porphyromonas sp. oral taxon 275	leucylglycine	0.610977	6.49e-06	0.0279435	RRMS
Streptococcus lactarius	N-acetylhistidine	0.593463	1.38e-05	0.0412529	RRMS
Streptococcus parasanguinis	X-26255	0.636225	2.01e-06	0.0163708	RRMS
Streptococcus salivarius	indolepropionate	-0.580886	2.31e-05	0.0483086	RRMS
Streptococcus sp. FDAARGOS_192	indolepropionate	-0.582025	2.21e-05	0.0475044	RRMS
Streptococcus sp. FDAARGOS_192	erythronate*	0.60259	9.37e-06	0.0326465	RRMS
Streptococcus sp. HSISM1	N-acetylhistidine	0.626149	3.25e-06	0.0210018	RRMS
Streptococcus sp. HSISM1	X-26255	0.595531	1.27e-05	0.0404339	RRMS
Streptococcus sp. HSISS2	erythronate*	0.592846	1.42e-05	0.0412529	RRMS
Streptococcus sp. HSISS2	glycerophosphoinositol*	0.592535	1.44e-05	0.0412529	RRMS
Streptococcus sp. HSISS2	3-dehydroshikimate	0.607976	7.41e-06	0.0288027	RRMS
Streptococcus sp. HSISS2	X-26058	0.59142	1.5e-05	0.0416781	RRMS
Streptococcus sp. HSISS3	erythronate*	0.588406	1.7e-05	0.0431777	RRMS
Streptococcus sp. LPB0220	O-acetylhomoserine	0.581252	2.28e-05	0.0480614	RRMS
Streptococcus sp. LPB0220	N-acetylhistidine	0.618871	4.55e-06	0.0230957	RRMS
Streptococcus sp. LPB0220	X-26255	0.588687	1.68e-05	0.0431777	RRMS
Streptococcus thermophilus	X-26058	0.627591	3.04e-06	0.0207807	RRMS
