# Supplementary material for: Multiple sclerosis patients exhibit oral dysbiosis with decreased early colonizers and lower hypotaurine level
Source: NPJ Biofilms Microbiomes. 2025 Oct 20;11:199. doi: 10.1038/s41522-025-00787-7 (PMC12537959; doi:10.1038/s41522-025-00787-7)
Supplement: Supplementary file 3 — Supplementary Data 2 [file 41522_2025_787_MOESM3_ESM.xlsx]

## Sheet: peak_area_data
Supp. Table 3: Metabolite abundance table
SRA_SAMPLE_NAME	Group	30	35	48	49	50	54	55	73	75	93	98	106	111	112	115	132	133	144	158	171	172	180	181	182	187	189	192	194	209	211	212	219	229	231	232	234	240	241	244	249	250	252	254	264	266	267	273	275
MS-02	MS	570525	1370870	2536973	75673855	11733784	8456340	1085744	208052	168002	671694		53057	1213982	7199302		1214818	269050	1886985	4094241	65789583	24795117	21410069	7788116		5779837	4642564	34317815	176674	2990644	2578568	455594	3617204	731041	42631946	274159	104667410	5816872	349175	9262150			229495136	8633723	2419629	33752638	195055249	306917	150800188
MS-05	MS	2069305	1299576	2515632	48486208	3913625	4512119	767823	83049	132722		28677		1873939	3972595		921990		226789	3296853	21166375	11927020	21290193	4766237		1069144	2059340	21227493		1208841		281528	371811	264252	712510597	221622	131985081	6104771		7831867	531801		91682900	3872800		27241164	121869891	128956	238890664
MS-16	MS	3173264	1907132	2876098	254520052	10654733	4631642	1017617	141759	54853				1260442	9210474	4346018	1125436	386901	3385861	2830860	76387996	36627378	25862224	55713457	105315	2223705	3643089	101379122	130500	2200031		758501	1386235	1266571	1036852211	221175	191641041	9792286	127587	8605044			101253784	6289532		23811442	110288052	197860	267523336
MS-13	MS	1419724	1873509	722767	250417607	8627068	6602515	2013149	211438	143712	1142655		224429	2838695	9624243		447339		843751	3056405	30736057	11062885	25668345	9816372		13695438	2631478	71518485		1293654	258080	200867	1164525	2875711	640475269		88005370	8999281	215138	6731680			592993693	2626407		26553821	138556525	249324	170707232
MS-22	MS	2231598	1133270	1720270	162099456	7831228	4009712	1102382	120652		1367536			2311072	13678658		856138		976049	2474831	28190326	19285854	22149021	12203225		4668758	2421736	35726828		2092616	606934	287171	1619262	790177	367103858	346962	78670496	6788878	325004	9513482	121217		1185719530	5446490		19245335	141979746	134563	100113867
MS-28	MS	901752	1614666	4066370	192232839	4574523	1370353	492967		24950	264397				1907186		1903217	640333	1047907	924295	51818304	17935610	26192273	3517762		273242	2874935	149587014	97947	1554288	1041783	473372	255164	3527500	36529457	74385	108797479	2845040	171434	3189944			474652010	5262175		12773317	49164409	120530	26436987
MS-34	MS	2636228	728112	219271	442458646	13795500	23813737	4577478	300096	203469	486323	59669	391093	1514457	16785973		1168651	2348547	15175610	4701041	142341444	33963011	58643338	18276459	108441	20968132	17412435	349888132	411756	6403903	1563930	532138	3051525	5355393	35441812	921097	344424935	16360847	186538	31324846			743383470	1869592	253760	59819175	33157521	217166	298423850
MS-40	MS	194422			7727263	331539		197583			267991				722764		59727			653371	4471185	1644637	13425665	3109408		156589	130431	3224227		762019					92164472		13410588	566405		2090610			153858478	1691237		1693505	18762591		18803438
MS-46	MS	2691007	3959646	4742735	268906031	6371403	3540586	544744		25949	469428			1134817	4358866		782622	1162263	939250	1913969	68731065	33990558	25951452	5231282		1205793	3095574	146543950	217878	2429199	965088	1103144	623157	2017737	484812627	192862	149219338	8550015		8182698			566915291	4732649		20940372	93558569	301545	108712798
MS-50	MS	4993289	3519751	6503890	640958124	30595144	6227130	1380994	90833		3200782	39794	51283	1131011	10050470	3035774	327248	1731019	2568745	3657445	219893773	38541778	185109564	16374949	86691	10227066	8647768	855979159	4947832	7664419	1757200	1821571	6544759	35761589	45767260		251812273	18428870	522280	16444229			517977271	21849062	54397	60558540	20644324	147763	157743334
MS-59	MS	2557270	898842		89584602	6082458	5254972	2770270	111303		2666029		596345	1798701	8902852		1213925		1696813	2477829	99616374	33051233	33110824	3646366	39097	12348718	3502596	23881509	200474	2260139	65793	341349	905480	765592	1129670281	1022463	126008555	9685749	495777	9524127	1405527		2802738541		896122	26136437	192118497	157476	419308602
MS-71	MS	898443	700938	1080581	345369821	19469645	5406282	1049730		45913	995217			580622	9163529		737083	709486	3899002	2101859	66625883	21115711	25155899	4703854		15533762	5004023	337293902	409498	3004187	5711842	1152435	1089528	372444	38972114	414772	93875471	22669611	193864	9097965			111622136	1515586	491953	20649218	65417599	230720	67684294
MS-82	MS	1509109		356854	293386772	5352194	2372503	759814			642503			1201594	3813990		193517	439355	2078971	1931780	10462080	8532312	13020376	3405664		7662142	1791612	97395168	190956	113542	613811		577837		648512576		109161785	4758748	162459	12785221			157456178	2813674		2013487	30290161	277965	71308374
MS-90	MS	10643240	1779024	12769724	679607682	115451610	1626453	10972600	44852		883143	568449	1513571		10151763		1276105	3586339	9824770	16802716	168518185	49316828	168174499	14587189	129498	38591390	105174947	702233591	5502133	7895327	6253131	514230	18974421		20746327	712307	286451230	4998836	211808	206227073			300832205	9599771		83482037	30856002	317726	13879662
MS-115	MS	2664348	1290838	3032874	246179012	14011842	2642312	994159			396299			3258868	6507814	10077291	931814		1898495	1942584	46083359	14593323	19656883	81249812	51822	1111372	1544622	105961029	312012	1768322	2098007	610638	1972420	1428739	560346229	429012	144901296	10380847	238167	6897868			282509343	10003185		9474242	73645074	210134	123615790
MS-123	MS	298671		525242	39101447	14190841		641084		42511	308944			626066	2263129				971096	605528	4660281	2952245	13757424	3320675		1694341	287239	8172760		299605			219291		161734744	73579	51406145	813741		114450969			264447275	925599		5139270	26151851		50073850
MS-145	MS	706990	760144	2423422	106942159	15089501	2213359	395179	80974	58289	3098133			1129460	5841909		465356	484812	1988069	2507553	63509998	14487702	19735361	4190344		19696464	3249442	124648792	895699	2267834	4299334	200309	1524561	1281568	594072239	106614	213090484	3890298	578899	6884296			49470899	2199852		37178597	102718372	298214	91089897
HC-4	HC	1658621	1416539	162508	453615671	14032932	6635941	1198419				36834		3034717	36277508		3499332		9196111	5186213	30111736	12292349	80683496	10833070	74403	12561101	8773879	176895522	183768	7021859		848759	543700	7735986	292544618	843916	188660515	17758831	313740	11496806			762486886	4270400		40033320	227874971	174575	134703440
HC-11	HC	3251486	852526	2857854	191510877	7783050	6177080	1817146			993689			3817774	8098985		596245		1621298		14198087	7634345	12680744	5065653	69756	10068452	2883578	78166467		289734	100185	134360	94872	182107	695197331	212147	124567435	15367580	352787	5387881			1552302398	41439984		2048924	97740333	284775	162591529
HC-19	HC	1225386	1630573	2820003	316594380	7530318	6236351	926047	45854	45542				2617656	6629065		1213383		179576	2108098	12275615	5500073	14986711	3803163		4838759	2041264	80308112		1160711			423902	578344	925639458	108002	75755205	9241641	271973	9090656			234625711	3159880		1070369	44826269	166473	232436622
HC-23	HC	2155874	794504	636528	138624674	4143369	3618201	539766			334516	23584		1672118	25570438		1214596		3725949	3025984	2965141	4692846	14440413	3572244		17607351	2304115	28002188		332592			441735	225763	871232226	454850	74233952	8570061	293000	7290013			283748228	2056472		4064274	40834249	254251	70470534
HC-29	HC	2717319	826322	199337	388138794	19740533	3607555	981884			680525			2659335	13187362	4908384	1029286	1935290	5626613	2467102	52341219	20604149	36352392	4731660	40525	11738108	6846794	264971162	146360	1768879	1577055	491008	807424		229844923	193303	155891423	7786685	175200	13807891			282801431	3147150		17310592	47634087	223484	209545695
HC-35	HC	2715578	706609	11499857	147104575	22632192		1002588	116753	100030	665129	212727	300728	998873	7099845	6993206	703661	3498116	10360199	1639886	122174942	21968502	34057160	5617710	70100	8765450	17500323	127525435	526377	4289615	1362552	344634	1420203	4279695	189076766	196898	110218935	8095189	158456	23374295			142923709	1325292		21856615	17456688	283577	73438168
HC-39	HC	2449306	1087288	536316	238365896	6702456	13298517	2035989	86817	66181	1292469		294420	6579943	13460758		453631		918624	3400805	129145844	9436033	48749828	5193222	71981	34379769	6016979	93845196	50284	500052	249452		246494	1941286	730416026	258374	311707654	5493125	409576	19161029	46055		626081712	4852792		51603733	246369441	179669	151460310
HC-43	HC	543784	589030	210597	88903950	5693229	1871958	4619243	226509	221158	611102		400958		4657451		372698		992992	1862958	26903773	13105670	14329636	3127333		3019340	1073433	18829099		1549602	135960	166046	862782	429371	611701722	237999	59085646	3220577	101303	6343156	61740		268933456			8724194	72040143	184519	253021154
HC-47	HC	1025114		660843	10569994	2278107	1783022	370970			742037			699046	1940953		524952			1186664	6242069	6872870	23189087	4342745		634897	530992	10028436		371881		256084		657200	216649329	56365	42374426	4258695		3847997	457540		195126691	1779148		16669409	63004852	226808	70977556
HC-53	HC	1029677		836798	11737770	2217586	1636499	335824			625333			696854	2120854		748452			1230144	5862217	6780925	20842146	3425865		685670	319530	11500152		420703		220354		801566	163026390	105077	33495650	4574114	84738	3751350	463629		192038251	1722820		6564406	60745903	224331	69070233
HC-56	HC	1132809	1006496	5399360	242692225	9139937	2011281	558804	41671		1430214			1130522	5852649	2598961	1193958	1952679	3132463	1754737	63449034	8938775	20665075	5001433		10730671	2898999	119716253	241477	1945862	1344843	304590	689235	377593	41042760		140070850	20992344	193499	8561545			580171028	916357		29766447	30977724	311124	76288658
HC-59	HC	2270046	1092660	3247590	246846888	12792901	15938058	6558668	261665	246326		61027	222022	4048588	12055992		4138323		1183704	4443557	82193995	13415634	119006753	28271034	144070	11073056	6935175	97846519	193908	3076475		1205417	330830	2449404	139092304	179490	176849293	6509865		12015054			294200563	4084875	98164	77578307	248704596	242599	202937248
HC-62	HC	1026255	1501071	9002899	75264322	3815735	5748636	728072	52393		589131			2022262	7078117		404102	912780	270310	2251904	54081649	16251578	24993779	4818178	79139	1815692	2216299	57650757	189980	1261658	794612	485014	291727	1033783	208408380	109277	95477056	4622238		13632560	139505		510493734	3695880		29447831	22817534	161601	194827289
HC-66	HC	8558254	1611132	1923848	452461873	20338717	36700184	1314784	47029			150250		5488203	18929846	3549791	7772141	511574	3072052	7219605	154153026	6177935	665231424	8873504	152418	28980840	17006676	295271814	416241	4791911	174890	910206		84512484	201990290		274781974	12881138	145593	23142956	166827		692038125	20275416	198315	136730167	292441582	203123	259543633
HC-70	HC	2293139		529503	361795140	12937346	4843181	853302			823758			2033283	17656887		1673175	557665	6959845	2836154	44277736	14491197	26787817	6324589	56226	5361501	2713062	181305309	129794	3395290	1059780	427759	1773778	928359	399141747	278409	148506619	20662161	381449	10518726	227183		427205895	3149496	173902	28731633	169741817	231680	132334296
HC-100	HC	4846754	954085	2606888	468321591	16453923	2574820	2205692			460167	76280		2885817	8785240	5601847	2500800	3333790	7235678	3029896	63552913	15888678	20857032	10778739		9626721	12847781	357557208	808998	6852562	391317	1735241	522238	3996296	12611278	281201	188981781	23629635	155444	18957557			1490825285	7009343		33053999	139112343	162237	65765652
HC-116	HC	1549860	2249913	1535046	425563624	10154693	6662288	1856667				119922		4598803	11314111		1149003		10524401	5565856	27494634	10764923	18324377	5106823	196249	8700037	8208140	147367797	86407	791302		171888	293266	1742709	655303264	454407	109099442	9374747		15907487			272490123	8216030		23842023	102163975	312003	250060542
MS-03	MS	2964840	2201007	7419541	348927416	16486848	1902520	421704			1891435				9558034	6049183	1810772	3141480	1230366	2672289	128233246	38782692	23539469	6253512	36437	6784295	5445187	299251324	540913	5714475	1200696	1171622	896215	3438544	100697913	338683	216657951	8677145	129610	12727924			705968228	201032979		24831117	46488199	225672	172379266
MS-17	MS	764660	1371662	284829	204630877	2698339	1240486	483121			145999				1137394		250600		891315	1143154	9623819	5569411	15027520	4327689		513719	574979	74590548		349257	165689	52171	121610	215119	100839136		45704488	5929121		3961463			407866070	544697		6579351	11081147		65125226
MS-20	MS	3136703	2850702	2291428	358698333	22338359	12167225	2400240	173304	78916	1525844	73916		4644665	10472516		3542663		499039	5118214	136655800	65224314	74517877	309331558	113021	5839686	4525736	195260210	191743	4071085	493286	1042088	994027	2691983	1238340002		314187467	16558453	571932	15997079	701130		1584447439	5588375		58770098	193194155	257236	173534563
MS-25	MS	789301	794650	1276624	47952706	10157751	1858152	1068239			456706			1306330	2159584		419537		275270	2614157	21583452	4308746	21998793	3491754		4903424	1102997	19047743	72532	122645		66341	277339	1177130	717023596	71030	96030058	3281492		7423260	38142		105902571	4021130		4226838	46624322	474994	118380380
MS-32	MS	2230001	964718		377573191	1643726	6571418	1861574						696665	6142689		424950	222710	3432329	2617050	130409447	17539247	80257337	523702073	15437	5823182	5431642	265385594	897709	2409504	168504	1898598	1267837	4417301	364297680	772835	347254761	22898483		15625644			322004393	2764641		33720869	142026995	300199	67573525
MS-37	MS	709019	2147838		188353095	4347580	1680854	1190265			863550			436825	2160438		223241		1253282	1195321	6842966	3280241	14339171	3569459		459583	408580	33161759		315273		34737	232021	153180	281748841	39943	35986361	5522979		4203030	82353		355667196	1184800		1542422	62313970	159651	54623521
MS-41	MS	832591	2016305	4473915	120625398	2282635	1191128	497039			517490				2202639		840660	1204404	1530454	695661	59568354	16979645	17449161	4570277		1596191	1712947	213095120	170069	2293015	1397902	306434	287099	686684	32879367		93923617	5602949		8357984			232446618	1001781		16696873	48414088		32579783
MS-48	MS	1119791	1600693	690261	62118891	3227707	3191536	637584			1637553		59493	800469	4797046		386505		771014	1816916	16375018	6213461	25168103	25182417		2942871	841953	32406848		1010667	114709	128786		762892	405671520	65933	53904286	10165936	265723	5374189			938853833	1082507		17234800	48014575	97175	89620694
MS-51	MS	825794	985377	1959703	147700613	6548955	642437	245550			490467			589027	4123721		481550	3758255	10143049	1306338	184269508	18471023	19145743	4858832		15792906	8044505	463296669	414440	6011343	1166857	1214212	855290	1320733	13085179	52875	328958985	1515208		13351977	54723		253834194	4053026		23554417	22272566		43680507
MS-64	MS	3897416	1208564	2880497	284662903	14275256	10409210	675766	92802	64388	3019799	101790		930080	6104013	37533527	653604		712361	2988493	108117611	43174945	43127954	4234895		6350604	5327447	129699178	366095	1491534	6097567	672335	6057752	2148094	520967818	116696	162406022	7928832	496346	16385485			981188480	5136041		78772507	9364530	403340	114087053
MS-78	MS	6243292	1391163	3395186	278662965	29369263	9454957	1296010	56462		1946247	203885	410435	2866029	8366760		1039671		2052033	2583738	114823351	46636884	33943087	11276781	117051	11352750	8573041	158046528	594010	6261744	14567580	347099	5545019	2740747	598565422	81349	146384194	9398338	582501	18939958		29094	141479969	7815677	3504296	65932280	56978641	287747	200171550
MS-86	MS	2098654	1332433	660011	355310766	7702591	462934	1490959			692547	66844	256602	1785837	8337032		65259	218333	4963546	5008076	123363545	19615154	111232804	5482809		7046081	9856335	317488347	1670915	4501714	4539572	1386724	4915991	3741849	63752553	52911	92597780	6398710	144725	21250126			396303347	8265473		68087982	7629518	201936	123316457
MS-106	MS	612319	1224420	2982963	115984090	17904997	1668118	239170			597106			739041	4278074		1064531	335750	392056	2269183	62280171	15365056	37786167	9782188		2253012	2162425	70693912	206515	2220681	1471352	724450	753956	5189231	159046996		129672242	5483910	293300	4642511			152904906	2581934		23303207	97020528		101341884
MS-119	MS	2064654	855124	899002	85244568	7029343	2725529	974853	124435	126207	2831874	42792	287297	2005527	13025004		762778	147894	1389280	1436921	90074609	13268762	171277055	7676257	61286	11759454	3711187	40892704	113294	1471372	2474065		394812	22644879	1148318438	1628408	179148577	6028557	545221	10022757	259945		2338300819	2322004		33532915	55434761	143098	199971469
MS-142	MS	1714542	753204	4018628	289089043	9786836	3334808	701754			497691	126165	92345	858221	4465932	4508192	891049	673690	1961305	3500030	96953713	27850266	146015972	6941578	152161	6119837	7741952	239905873	480368	3113232	4004096	1912336	666424	10434294	25918400	131177	123435519	15958822	213671	11040432			201027259	11389288		79561990	26376119	567528	58291204
MS-147	MS	1942224	487631	1183685	263216184	6579293	2643947	1385902	117642	84109	1335282		173479	864247	3942158		94523		2176076	2774483	16227722	21399125	15613573	3203972	78917	5217741	4759369	81400858	495431	570799	1807657		630964	769874	116640055		60638201	9005273	171355	10593479	161300		373279431	3710901		19322354	64511308	345011	70920011
HC-5	HC	1508767	2464582	2038972	329146988	16004539	8222356	1209136	50133	41133	1008376	23409	40267	1348965	6369795	4563975	1724540		1153788	2360509	56169495	13882304	37000295	6105966	66576	5865305	7141585	136464357	112863	2442244	596210	486549	943576	2117389	607824894	106337	149618500	13839731	356996	15849685	510695		537956296	2577229		40197172	137028253	242301	137412865
HC-13	HC	1948729	2417983	2066501	164928229	8691625	3721942	2178957			668494			1126662	3037494		372962		1112354	1960297	29083903	14903082	26648936	7262946	44217	1468464	3035657	72192127	139503	2268772	241600	462697	261866	1574189	689940487	67287	144826089	15232894	212895	6776473		149330	472495888	2588255		42055162	87080749	282933	79693753
HC-21	HC	6259810	996272	4885055	314721241	39312330	6423622	203132			4457265	147149		1527394	38896990				9220342	4167483	114790608	13421506	1737372011	7451562		40122484	10416720	125750243	317966	1619000	812577	1358675		10675701	170353562	553139	94557725	23256866	250703	33816375			5469618218	8545483		32727135	23775757	396385	90193102
HC-24	HC	979709	1722127	6197417	96301812	6181548	6587079	752831			325279			3260902	5218913		1783216		955358	3224439	76904594	10061505	50501386	6059703	71410	11237497	5619348	41960780	92196	999815	709903	140415	619175	1475891	885140304		216170687	5698864		11705924			438866543	14947116		60296677	76581312	183955	165990393
HC-32	HC	1511164	982577	7708425	203441735	6354915	4182133	1456596	63357		1061247	30588		2354002	5116652	22417549	560109	647712	994438	2194828	86625801	37390687	63846518	6889387		6412308	3832317	123280175	454095	2204653	3022689	593548	1476368	3362064	92617611	437150	86609036	12792046	335822	18942510	53067		1080353794	14002661		38893381	14028756	165610	77762391
HC-37	HC	1894520	1385559	2550927	485998363	8835972	1208446	2052075			1413647	78823	207287	1960866	10628134		5881266	5880133	30352218	2061426	199825245	53145712	41056455	7732753	57458	35285064	9897066	525925917	820677	10354041	3499829	626317	7984330	6805281	23545653	246059	367541364	7256465	115651	24034635			1126508709	3217343	228546	60715347	108028684	320836	196262804
HC-40	HC	2022691	1365623	3807113	96581628	1612261	7154588	734147	65646	40551	119673			4554949	15754591	3738070	829389	36596	2386608	3233438	59745796	16295731	56354074	5750553		541251	5433711	63332165	196584	1133931	1370798	198557	519094	3943540	142802520	81002	99520784	8115430	87499	11282835		110989	232789315	5634202	397745	37517177	142429422	171480	144888927
HC-44	HC	1278562	825546	840118	136214839	12062759	3312036	517818	63356	107953	180399		183307	1531423	5874181		1295435		992597	2947684	5005836	5107395	15605709	3040383		7130777	1340014	27912756		1621785			420712	694915	539506308	193630	92906638	5056742	85379	6203377			250407599	1726995		4294517	66917490	394247	119539066
HC-51	HC	1209910	800534	6961796	69275361	11139024	13221382	1009703		39265		37052		2183575	7513395		427064		178162	3518379	72305218	15622863	37896634	4864025	160842	4580522	3518741	25245493	33494	1307598	255449	475368		505281	585315811		113568511	9418308	119407	15359047	98917		362878433	2753619		50362133	135398832	227836	233394816
HC-54	HC	2214556	968481		376256626	6369809	5674921	989380			1385422	67656		4877240	8310822		455952	989319	8216026	3645270	109339428	22186743	66603083	10797213	23489	20476534	11304751	278877634	640222	3495467	1115357	730643	843495	5016212	104488976	451995	427195522	23951266	544284	16471019	199367		1195687479	2368442		47455033	18046146	252813	191299459
HC-57	HC	2253339	1569079	3015803	600862483	34471652	3338547	953849	37816		1521921	44434		2335333	5756782		1389071	1667191	8210849	3318112	208458614	38075348	95068040	7928801		5469922	11905426	485979424	1388133	9671753	3757664	880486	2327063	12773517	83203418	246574	276517663	23107341	392795	15120303		59501	826780109	29069561		84620032	77921865	331898	84968705
HC-60	HC	1378985	2011143	2033349	244691047	5522634	4161766	1455298			354509			3036944	4734528		901300	95263		2114132	17206371	6861291	16802967	4180606	61197	4083570	2270236	69791273	37621	721385	561881	176170		403621	352806615		131565912	10099876	130109	7013133			535010217	3427258		22694284	139691795	156576	93979389
HC-63	HC	1936124	201037	1958873	100429966	13510768	3907928	317893			1580629	61981		6652858	108862252		912236		2280648	2457143	12892499	11328729	23275664	3892482		15869170	2195096	34386251		818162			841505	1514295	244545951	265149	59915941	4982448	400820	20773074		46844	1058168725	10091504		19482998	12286032	447368	197406616
HC-68	HC	1046386	1219637	2279358	304765770	3701964	8903206	692996	124729	55666	684808	54907	88167	2983785	9324998	9074012	1370589	864916	1135925	2066889	120921715	12662227	154030940	7035803	45459	6445295	7934177	124376530	195721	2402919	3675461	259490	2278735	9796171	346654727	213131	322783808	13073472		11263669			375007931	3715672		62297721	250158536	204242	154152684
HC-91	HC	1425605	1106961	276806	423640000	32787253	1112534	2484895			408198	41436		2078984	6026416		1776047	1043061	13343973	2754188	33146944	10299035	15238911	3064390	88456	3077311	4078561	89764514	90168	588345		347305	1495971	606480	263282160	305177	102426065	9020967	168017	10017808			393145578	2380208		8430662	51101282	235106	63935791
HC-112	HC	858650	790818	2923137	180555216	2981002	4336152	1649206	89074	54193	184728		73216	5605483	25368223		1272471			1971987	16017345	14747903	18623882	4426322		1614759	1229646	61147851		966085	961742	662109	297136	786867	127696592	266011	51948277	9824058	206525	20661726			66902674	23458282	1315368	15100808	58801255	197149	144646333
HC-118	HC	2014893	410219	495293	554527326	10043783	395284	1448199				198693		2297331	20037510	23741267	1648804	812147	48039781	10262978	58075382	11860544	25612535	8664262	46888	15692560	9846953	427669844	970269	3604287	1539817	990128	1829899	3600411	9526515	312593	129157899	7465799		27131503			298361016	3001779		29768425	47977119	280044	52062966
MS-31	MS	7621615	1595122	2741071	230119410	2082566	3384572	1967838	445316	349271	111900		342673	944932	6611069		1300268	441399	839626	2385769	58085313	34559884	21864414	6371889	30022	2110980	4702699	106148121	495719	2168928	1303992	1055863	677840	1460624	45640908	216808	188874713	16420114	147581	13300501	43469		43265971	2973744		18398143	97366961	220361	106158471
MS-18	MS	496566	1259744	589105	26851273	1101642		214074			332992				813701		110750		106543	1087800	6063512	4772812	14823604	4000732		396182	260165	7626031		262632			106968	242398	222890694		16546813	1650003	127322	1772381	33557		105880616	13958662		2493523	39537264		38205076
MS-44	MS	412186	693268		78393572	3874502	2510665	848101	132143	255598	251781	39046	287674		2352730		144368		615572	754974	7582026	3202328	17382091	5799143		4641069	594973	25046722		480551	135164		182932	267694	190451305	82855	32687673	2590098		3648134			110044744	3209164		7969458	71278659		65152436
MS-26	MS	627171	471532	1888401	84904919	9156634	1994812	313950			353421			443013	2207474		981947		694327	1653325	13933884	7224803	20654662	3834358		343662	1122023	49605484	91782	1205196		329976		1448441	51652883	68180	45457622	5458219		4416324			229421714	719881		11641053	49007305	165021	53137789
MS-33	MS	3541680	2826536	3524326	387783814	7768367	1364943	2384116			655132			2057986	3133612	11356024	422459	571701	1356260	3424826	71439641	40209148	17447912	4848478		975319	2542571	151970410	301456	1274104	1335548	867474	1976539	442927	337110759	146599	101728511	11343127	336467	10443002			559586858	22542825		13813342	72452501	149747	111158672
MS-45	MS	1720035	993630	6660716	140067227	2006468	9046212	571133	150834	163231	2283596	47305	179716	2753179	12451276	15188734	1215567	703634	1821879	2396761	149459812	17859417	66696485	7543219		18389090	3965804	129527323	651869	2370443	4275811	1010076	1473905	5255981	325954149		118223815	11128856	279280	25534234	54690		198670084	2532833		40805952	12809163	289945	98885688
MS-43	MS	1168393	1691853	2123404	261873606	2874100	1140835	917978			246443			554293	3757077	2390655	1003651	393645	1606185	1283721	55753874	23358424	17483967	4730275		1602909	4226220	149154285	115691	1147271	1476401	223143	1500379	593030	85543133		108027466	4402494	134440	10179522			172479090	4344577		14609133	56210811		92650343
MS-49	MS	1502055	1707146	5544103	301396829	14766285	685117	990003	24163		659998	21590		945885	3891619		1456714	2236754	3112217	1825605	119055635	32945198	23567691	9089559		2406716	4107430	219700417	396781	3488019	2314114	952463	2320905	1721319	368164299	108868	152099120	11293200	269433	13396668			207781746	12307052		26883765	67449983	243741	89351946
MS-52	MS	2296476	1635508	2799047	404259459	19443818	2332256	487134			605313	70991	70225	2607011	10480139		2973291	4673211	25041008	2165547	289874434	29252998	47640748	8768333		60849143	18651207	668726869	1246678	13661197	795068	3479014	3070557	7405470	62243647	275490	731265378	5807249		26584739	137386		631262536	8991580		70889595	101085905	198121	125111503
MS-101	MS	242040		363689	215889654	1966072	5609549	649362			1416164			1174714	6531274	5340005	492226		1853994	1632018	25065787	5763625	18694642	5136739	97651	10168742	4107113	150553199	218726	493763	1241893		800337	1075859	106467313		277556082	4441876	212290	53001871			325547617	1192254		12800957	28561521	203398	106645911
MS-80	MS	3354173	568795	988329	544163491	27449872	1433035	365466				52896	377051	2679779	6421100		1240208	1181545	21726410	5113162	174869694	79721759	70240841	14586195		11356956	9003261	715100933	1343133	3968258	9205382	4000159	16861534	4220324	17897794		221818269	9263783		49654803			131506007	5042409		19386405	58888897	106666	99885773
MS-87	MS	450601		14266769	37943349	10217843	5394415	256431	111135	85611	1080938	162313		1567974	3384947		7297413		86899	1198348	8541484	330099	20632951	3616375		6344885	4285293	7686379	51349	356362	299377		492740	871415	1351191576	2020896	483158850	2407260	361324	11211015	569607		323456437	3395521		1280273	13761525	196733	134299637
MS-107	MS	1190187	970482	358425	216195498	7991012	836840	522161	113026	50426	1015648		248010	2005230	5553281		683438		3715595	2776008	25790624	20886996	21638066	5342709		9113741	2290476	68318440	198813	2090198	743992	742150	1855042	272859	365477928	162815	74143711	11123028	371468	9806467			94741540	4628550		5625790	65881983	286349	131548628
MS-122	MS	1897273	638476	1184380	154754312	3515056	4110471	440488	132484	89713	193949			1174575	6795124		122325		518602	2069128	33586070	13855810	24786743	12686681		4727028	3066836	43496009	556530	474005	1203630	377702	843796	1420625	169185980		83431173	14926417	226563	6780182	97315		98268757	2481186		9618996	16567955	265129	65588064
MS-131	MS	2405769		1366150	358583137	43710669	3589296	1152595			926848	42855		1695261	12215657	7517960	1355244	2043484	3678743	3577846	62851513	17080684	15807597	3862741	47885	7741556	5440032	190891606	1462914	640073	1650323	759819	4132606	385829	102443938	149557	165642014	14886517	333229	7628701			258245315	3837573		4761454	5464402	302944	65240213
MS-82B	MS	1507343		389664	319344800	5682950	2606960	935726			628437			1398010	3064488		205996	350055	2120549	2118896	8702935	8103839	13779057	3031527		8917774	1979570	102991558	242384	90515	549055		473092		702886461	72465	113769445	5656689	165435	12981697	64263		180365186	3117241		2006664	30625636	296686	78038373
HC-10	HC	1353261	1100652	1461807	150492767	8439549	5038218	2873996	60301		601382	34547		3413188	7344113		3316124		2379849	1804131	20884554	8327861	33334714	65815202		6382828	2676744	62068461		815740		288072	226700	4026995	750292669	182916	128061679	8691523	182139	10898786	149424		196826490	3016617		18634654	97814462	177265	125359413
HC-14	HC	1131524	1364727	6579805	160576069	6979436	2871509	528854			348216	44391		1444420	6554319	3420938	326761	436864	1487566	2127754	101628718	19737105	153817475	11380360	19708	1919295	14945457	100041822	646583	2469054	2813700	673621	306667	32135796	39760240		137658566	10998437	188913	9361291		613346	360458392	2152205		54105556	34430737	208889	66888442
HC-22	HC	3426604	2483622	792193	208694271	11998416	15922340	1751320				106384		2198605	9501444	4077520	2910672		1888292	6655332	27616800	7377258	49248067	9335177		7499482	13737839	101034781	201326	4641259		694823	173490	10831903	419297800		395168780	9402180	212904	18004437	281605	91361	1213112680	5886789	227872	58135311	325274597	261636	126860546
HC-28	HC	683168		294755	31073500	790906	1109760	574004			2793560			2139267	1972787		283221		427152	3609342	3556651	5192996	13919274	3613851		1974280	735550	12279751		200412			210508		449098656	397222	80036512	3464376	87886	5920638			755675568	45400121		1739430	51055944	206735	184238895
HC-33	HC	1649582	4831163	5269531	284385047	2572315	1817849	1100900	150965	88959	886794		216348	1310297	6966900		2106842	1289678	4059654	2922043	40725870	22096197	16698290	3737595	30038	4981491	4925919	147139121	161577	3243968	1186793	338165	1451160	863182	236620231	236091	117193039	7710788	242613	7247296			780105793	3503120		20857112	80087599	195699	75261281
HC-38	HC	1292121	1532936	3967582	71162588	4206537	3760448	475376			2928429	29535		4993966	4677257		481254	662907	3162025	2690254	78633702	10833640	60676311	14230829		6688914	5713058	82237215	190036	3485692	2460958	367494	536456	3927729	84213546	68145	202942370	11604974	304849	14381011			336513093	8948238		59833518	62663090	405884	118484281
HC-42	HC	880043	860722	1995406	106312797	5204933	4814726	2015868			319740			1691757	4777809		1231006		322267	2483634	12760989	10581289	18980633	3667426		1647013	1178741	32466080		343473		56555	458422	1154740	512198348		106084347	9658292	301234	8425261	171648		187951189	2370579		13032910	55060761	129139	127609238
HC-46	HC	1996652	1682868	3587930	506301608	20082197	1184908	850105						1329863	5313155		6106347	3252613	8808847	3023341	88244139	41025327	31959754	6490971	124439	5903233	5445683	436446117	559720	7116278	715432	1316961	2279754	1756737	25653412	165582	214606159	9493251		18123795	133077		448709714	4106073		26127520	103285787	152081	149818591
HC-52	HC	1396756	1950365	4499197	185528739	6432060	2433184	1950735	36486		444391	37635		2736130	4317097		1920294	602205	1599329	2553278	41454818	26315496	65196959	5420275	42518	2453349	7315352	106267828	272563	2322584	1284228	778494	393831	5758981	241041469		149944582	8938691		28318755	1504783		712280969	8553283		33625986	73207359	244837	264460175
HC-55	HC	1814810		2525498	256065659	3466303	15744656	536850	45851		971739	98980		2980412	11510829		4367595	983845	2992068	4088415	23331888	3974379	317344134	9653693	36807	7405112	5454777	152863696	332886	3158243	1001936	874750	98247	40552129	62221216	189573	166639230	11096389		22426771	335807	39194	1116904748	2268291		74129452	38124851	351480	234663989
HC-58	HC	1162795			14576690	847956	867906	473530		44578	2833889				7277903				143306	1379365	1341951	5405095	16429253	5199120		2053397	1529476	7264498		186521	100824			355057	460444086	218566	36190409	8010306	206978	4538079			1267116086	1782254	243104	8562993	51717147	175665	118738343
HC-61	HC	4077507	2649258	1115205	244107817	15329662	12060588	1025480	34503	47753	433594	60427		3045060	8707216		3218125	427667	4521458	4654882	30535220	8380141	47639874	5142666	59150	4578709	14419554	151097429	427612	2738338	421687	1052303		11441503	301204825		267772464	12835700		9749136	89935		1153304751	12040323		59239859	101872283	238729	89091105
HC-65	HC	1875176	3249415	9624157	310349802	9754248	706091	978062	69452		1427325			2625351	5117680	8567388	2196827	5400088	9245854	2875266	150400280	39419374	62969022	19962875		17117552	9138346	358992102	837751	5764887	2637293	1124106	2736247	7949903	40427405	409181	218823017	10151761	254631	19010627	49263		328528525	20081102		29278115	133944237	295490	131172475
HC-69	HC	433061			68555487	4986764	2744854	513692			863559			1738582	3666691		586088		1802183	2271387	12929082	5718228	38420841	4655360		3178209	839632	25992437		295091	368902		368765	3102082	494093349	73253	66990663	3670845	135888	4594431			139589853	2062548		26727395	113034473	198604	105209711
HC-98	HC	1241859	2151116	573104	636294104	22749852	3696949	1495550			372460	55454		5244860	10833268		6031402	1609783	7984936	2905704	20068603	12160856	25260981	13018300		7690965	5263517	284419082	184581	5064448		578246	495961	1243471	83848759	774107	172886265	11852272	68915	22832558	256790	61956	977565030	4925742		21723945	140154019	237921	123200330
HC-113	HC	2527158	1267373	218118	380702837	8713053	20631316	2003318	106593	83039	2347148	57856		2737127	31381971	12950403	6960201	1198741	11361172	4772790	128083110	18606319	551062055	13214226	70201	34939327	5645406	283204400	294922	2556445	679961	839348	3618702	12843819	62829571	364308	317002693	5731072	197127	23991896	161323		1178158610	1388136	28147605	107102712	241279417	428166	401059121
[truncated: 916 more columns]
